# Supplementary material for: Dynamic Transcriptomic and Metabolomic Analyses of Madhuca pasquieri (Dubard) H. J. Lam During the Post-germination Stages
Source: Front Plant Sci. 2021 Sep 30;12:731203. doi: 10.3389/fpls.2021.731203 (PMC8516028; doi:10.3389/fpls.2021.731203)
Supplement: Supplementary file 1 [file Data_Sheet_1.ZIP › Supplementary files/Table S1.xlsx]

## Sheet: Sheet1
Supplementary Table 1 | Primers used in qPCR analysis.
Gene name	Sense primer 5'-3'	Antisense primer 5'-3'	Product（bp）
Isoform0003264	GCGTGCGTGCTGTTTATTCT	CCCAATCCACTACGGAACCA	235
Isoform0015047	TTCACTCAATCGCCTCTCGG	AGGGGTCGCATAATCGCAAG	213
Isoform0010762	AGGGGAGAGAGGTTTGGAGA	TTCCAACACTGCTTCCGACA	469
Isoform0005727	CACAACCCGACCTCACTCT	TTCTCTCCCTCCCTGACCTT	313
Isoform0005532	TCTCAGAGGGACTGGGTTTG	AACATCGTTCGGGACAAGCA	176
Isoform0022755	GTCAACATCTGGGCAATCGG	GCGGCATACAAACTGAGAGG	338
Isoform0022617	GCTTAGCAGAACTCATTCGTCATC	TGATGATGGCTTGGAGGTAGG	132
Isoform0008732	ATACTTGGCAGCGACACTCT	AGGCATTGGCGTGGTTCA	101
Isoform0002221	TTACTGGGCATTTGGGGACA	AACGGTGGAGTTGATTGGAC	280
Isoform0018938	AGAAGCAAGCAGAAGAAGCCA	ACTGAACCAAGCGTCCCAAG	152
Isoform0006674	TCCCCATAACACACCAACCA	CAGTCTCTGCCTCAGCCTTC	477
Isoform0019016	CCTGCCTCTTCACAACCACC	GAACTCCCCTCTCCCCAACA	159
Isoform0005446	GGACCTAACCCCAGGACAGA	GACGCAAGCCATTCCCAAAG	323
Isoform0013295	TGTTGCCTTTAGCACACCGA	CCACAAAACGGGGACTACAA	360
Isoform0002237	CCGCCTCCGACTTCTTATCC	ATGGTTTGCTTTGCCCTGAC	114
Isoform0001136	TGGAATGGTGAAGGCTGGTT	TCTCTGTTTGCCTTGGGGTT	309
