# Supplementary material for: Dynamic Transcriptomic and Metabolomic Analyses of Madhuca pasquieri (Dubard) H. J. Lam During the Post-germination Stages
Source: Front Plant Sci. 2021 Sep 30;12:731203. doi: 10.3389/fpls.2021.731203 (PMC8516028; doi:10.3389/fpls.2021.731203)
Supplement: Supplementary file 1 [file Data_Sheet_1.ZIP › Supplementary files/Table S3.xlsx]

## Sheet: stage1-vs-stage2
Supplementary Table 3 | Differentially accumulated metabolites (DAMs) between stage 1 and other groups (stage 2-5) in M. pasquieri.
Index	stage1_mean	stage2_mean	log2_FC(stage2_mean/stage1_mean)	Pvalue	fdr	vip	Formula	Compounds	Class I	Class II	CAS
pmb0160	45455.3	2.60103e+06	5.83849	0.00543553	0.0357921	1.1609	C21H36O4	MAG(18:3)isomer5	Lipids	Glycerol ester	-
pmn001707	1248300	1.69993e+07	3.76744	0.0172575	0.0772699	2.79318	C30H46O5	Quillaic acid	Phenolic acids	Phenolic acids	631-01-6
pmb0296	327797	4.11893e+06	3.6514	0.00226163	0.0239155	1.42967	C21H40O4	MAG(18:1)isomer2	Lipids	Glycerol ester	-
pmb2363	379227	4.71607e+06	3.63645	0.00378206	0.0308145	1.5194	C21H40O4	MAG(18:1)isomer1	Lipids	Glycerol ester	-
pme3207	698253	8603200	3.62305	0.00111377	0.0153763	2.07443	C6H6O4	Trans,trans-Muconic acid	Organic acids	Organic acids	3588-17-8
Hmtn001302	2.13793e+06	2.25313e+07	3.39764	0.0105864	0.0565748	3.21462	C13H16O8	Glucosyloxybenzoic acid	Phenolic acids	Phenolic acids	-
pmn001705	302230	2830300	3.22724	0.0368874	0.129106	1.09548	C30H48O4	3,24-Dihydroxy-17,21-semiacetal-12(13)oleanolic fruit	Terpenoids	Triterpene	-
pmn001667	372163	2.91033e+06	2.96718	0.0012218	0.0157235	1.17658	C30H26O12	Procyanidin B4	Tannins	Proanthocyanidins	29106-51-2
mws0856	651583	4127000	2.66307	0.000392018	0.0105243	1.3806	C21H20O12	Spiraeoside	Flavonoids	Flavonols	20229-56-5
Hmln003605	581417	3.21703e+06	2.46809	0.00402821	0.031763	1.18121	C30H48O6	Myrianthic acid	Terpenoids	Triterpene	89786-84-5
pme0436	5.27057e+06	2.90507e+07	2.46254	0.000579135	0.0106604	3.61564	C30H26O12	Procyanidin B3	Tannins	Proanthocyanidins	23567-23-9
mws0061	1.50373e+06	7318900	2.28308	0.00218298	0.0239083	1.77108	C21H20O12	Hyperin	Flavonoids	Flavonols	482-36-0
pme0230	4.82943e+06	2.18737e+07	2.17927	0.000616656	0.0109456	3.05345	C10H13N5O4	Adenosine	Nucleotides and derivatives	Nucleotides and derivatives	58-61-7
pme0434	1.07771e+06	4.64387e+06	2.10735	0.000563164	0.0106604	1.39579	C30H26O12	Procyanidin B2	Tannins	Proanthocyanidins	29106-49-8
Hmln001933	3.69327e+06	15439000	2.06361	9.85986e-05	0.0037695	2.54838	C21H20O13	Myricetin 3-O-galactoside	Flavonoids	Flavonoid	-
mws0001	8.66917e+06	3.44433e+07	1.99026	4.69814e-05	0.0022651	3.78206	C4H8N2O3	L-Asparagine Anhydrous	Amino acids and derivatives	Amino acids and derivatives	70-47-3
Lmln001856	4062800	1.44047e+07	1.82599	6.18411e-05	0.00256125	2.39486	C21H20O13	5,7-Dihydroxy-4-oxo-2-(3,4,5-trihydroxyphenyl)-4H-chromen-3-yl-β-D-allopyranoside	Others	Others	-
pme0040	2203300	7044200	1.67677	0.00081105	0.0125966	1.6278	C5H5N5	Adenine	Nucleotides and derivatives	Nucleotides and derivatives	73-24-5
mws0836	2.82663e+06	6.93583e+06	1.29498	0.000285365	0.00886416	1.50632	C30H26O12	Procyanidin B1	Tannins	Proanthocyanidins	20315-25-7
mws5040	9.07833e+06	1.99627e+07	1.13681	0.0127567	0.0646946	2.3506	C12H21O11Na	Turanose	Others	Saccharides and Alcohols	547-25-1
mws2221	1.11143e+07	2.38947e+07	1.10427	0.00584033	0.0376966	2.57271	C22H18O10	Catechin gallate	Flavonoids	Flavanols	130405-40-2
pme0460	22473000	3.98387e+07	0.825977	0.00045064	0.0105243	3.08435	C15H14O6	L-Epicatechin	Flavonoids	Flavanols	490-46-0
mws0045	11335000	15515000	0.452879	0.0178748	0.0779882	1.42797	C21H20O11	Quercitrin	Flavonoids	Flavonols	522-12-3
pmp000967	3.58917e+07	4.26927e+07	0.250339	0.0184491	0.0779882	1.83591	C11H12N2O2	Tryptophan	Amino acids and derivatives	Amino acids and derivatives	73-22-3
mws0042	48713000	3.60173e+07	-0.435615	0.0273431	0.103058	2.49796	C15H14O7	(-)-Epigallocatechin	Flavonoids	Flavanols	970-74-1
pmn001627	1.08497e+07	5710700	-0.925911	0.000794649	0.0125966	1.66964	C13H16O10	Glucogallin	Phenolic acids	Phenolic acids	58511-73-2
pme1474	1.92243e+07	9.78083e+06	-0.974904	0.0035582	0.0299733	2.24383	C11H15N5O3S	5'-Deoxy-5'-(methylthio)adenosine	Nucleotides and derivatives	Nucleotides and derivatives	2457-80-9
pmb2957	2.23527e+07	1.03409e+07	-1.11208	0.0479395	0.149426	2.32973	C24H19O10+	Cyanidin O-syringic acid	Flavonoids	Anthocyanins	-
pme0193	1.16676e+07	4183900	-1.47959	0.0040902	0.031763	1.9904	C5H10N2O3	L-Glutamine	Amino acids and derivatives	Amino acids and derivatives	56-85-9
pme0026	9812200	3.40293e+06	-1.5278	0.00450922	0.0339558	1.83853	C6H14N2O2	L-(+)-Lysine	Amino acids and derivatives	Amino acids and derivatives	56-87-1
pmf0585	4.99677e+07	1.42259e+07	-1.81248	0.00431786	0.033015	4.36293	C5H9NO2	DL-Proline	Amino acids and derivatives	Amino acids and derivatives	609-36-9
pme0006	46697000	1.3129e+07	-1.83057	0.00207002	0.0237093	4.26209	C5H9NO2	L-Proline	Amino acids and derivatives	Amino acids and derivatives	147-85-3
pme1398	4.76853e+07	12634900	-1.91613	0.00458638	0.0340214	4.30536	C21H21O12+	Delphinidin 3-O-glucoside (Mirtillin)	Flavonoids	Anthocyanins	50986-17-9
mws1587	6.83257e+07	13142000	-2.37824	3.00466e-05	0.00186665	5.54034	C6H13NO2	α-Aminocaproic acid	Amino acids and derivatives	Amino acids and derivatives	327-57-1
mws0473	2.84503e+06	546653	-2.37975	0.00269085	0.0262226	1.10938	C5H8O4	2-Methylsuccinic acid	Organic acids	Organic acids	498-21-5
mws0258	6.53703e+07	1.11834e+07	-2.54727	2.40727e-05	0.00186665	5.48936	C6H13NO2	L-Isoleucine	Amino acids and derivatives	Amino acids and derivatives	73-32-5
mws0227	6.45557e+07	1.10018e+07	-2.55281	1.5381e-05	0.00186665	5.46132	C6H13NO2	L-Leucine	Amino acids and derivatives	Amino acids and derivatives	61-90-5
pme1210	2.24143e+06	366050	-2.61431	0.00256469	0.025493	1.00442	C5H11NO2S	L-Methionine	Amino acids and derivatives	Amino acids and derivatives	63-68-3
mws0256	43019000	6.70303e+06	-2.68209	0.00519139	0.0353441	4.37487	C5H11NO2	L-Valine	Amino acids and derivatives	Amino acids and derivatives	72-18-4
pme2634	38156000	5.84577e+06	-2.70645	0.00735925	0.0441897	4.10256	C5H11NO2	DL-Norvaline	Amino acids and derivatives	Amino acids and derivatives	760-78-1
pme3033	2980800	394233	-2.91858	0.00505933	0.0351224	1.16903	C4H9NO2	N,N-Dimethylglycine	Amino acids and derivatives	Amino acids and derivatives	1118-68-9
mws1711	2.31353e+07	2.82233e+06	-3.03514	0.0113746	0.0596787	3.22188	C5H11NO2	D-(-)-Valine	Amino acids and derivatives	Amino acids and derivatives	640-68-6
pme3011	5.25173e+06	529420	-3.31031	0.00221284	0.0239083	1.59844	C4H9NO2	γ-Aminobutyric acid	Organic acids	Organic acids	1956-12-02
pmp001198	3.38447e+06	234283	-3.8526	0.00935487	0.0516597	1.27421	C6H13NO2	6-Deoxyfagomine	Alkaloids	Alkaloids	197449-09-5
mws0744	7834500	479443	-4.03041	0.000876933	0.0132071	2.00707	C15H12O8	Dihydromyricetin(Ampelopsin)	Flavonoids	Dihydroflavonol	27200-12-0
mws0216	1.88114e+07	1104160	-4.09059	0.0214031	0.0871913	2.95692	C5H9NO3	Trans-4-Hydroxy-L-proline	Amino acids and derivatives	Amino acids and derivatives	51-35-4
pme0274	2.81323e+06	164843	-4.09306	0.0208823	0.0864874	1.14292	C6H13NO2	6-Aminocaproic acid	Organic acids	Organic acids	60-32-2
mws5035	2499500	97210.3	-4.68439	1.77504e-05	0.00186665	1.15771	C15H22N2O3	Leucylphenylalanine	Amino acids and derivatives	Amino acids and derivatives	56217-82-4
mws5041	4634900	40210.3	-6.84883	0.000947045	0.013448	1.58755	C8H16N2O3	Glycylisoleucine	Amino acids and derivatives	Amino acids and derivatives	19461-38-2
mws0736	7.82047e+06	63421.3	-6.94614	0.000436341	0.0105243	2.07008	C8H16N2O3	N-Glycyl-L-leucine	Amino acids and derivatives	Amino acids and derivatives	869-19-2
mws5042	1.27043e+07	66494	-7.57788	4.58539e-05	0.0022651	2.65197	C11H14N2O3	Glycylphenylalanine	Amino acids and derivatives	Amino acids and derivatives	721-66-4

## Sheet: stage1-vs-stage3
Supplementary Table 3 | Differentially accumulated metabolites (DAMs) between stage 1 and other groups (stage 2-5) in M. pasquieri.
Index	stage1_mean	stage3_mean	log2_FC(stage3_mean/stage1_mean)	Pvalue	fdr	vip	Formula	Compounds	Class I	Class II	CAS
pmb2947	124411	2.54837e+06	4.35639	0.000695453	0.0119186	1.07762	C45H38O18	Catechin-catechin-catechin	Tannins	Proanthocyanidins	-
pme3207	698253	9952900	3.83329	0.00748185	0.0432381	2.049	C6H6O4	Trans,trans-Muconic acid	Organic acids	Organic acids	3588-17-8
pmb2363	379227	5.32767e+06	3.81237	0.0435082	0.123563	1.4208	C21H40O4	MAG(18:1)isomer1	Lipids	Glycerol ester	-
pmn001705	302230	3923300	3.69835	0.000513971	0.0113512	1.31697	C30H48O4	3,24-Dihydroxy-17,21-semiacetal-12(13)oleanolic fruit	Terpenoids	Triterpene	-
pmb3114	224677	2.49323e+06	3.4721	0.00041239	0.0106156	1.04366	C30H26O11	Epicatechin-epiafzelechin	Tannins	Proanthocyanidins	-
pmn001667	372163	4.08657e+06	3.45688	0.0031513	0.0303767	1.31481	C30H26O12	Procyanidin B4	Tannins	Proanthocyanidins	29106-51-2
Hmpp003270	505547	4.88457e+06	3.27231	0.0148311	0.0598575	1.38331	C21H20O11	Luteolin-4'-O-β-D-glucoside	Flavonoids	Flavonoid	-
Lmbp003393	571657	4.84107e+06	3.0821	0.0258984	0.0881611	1.342	C21H20O11	Quercetin-3-O-α-L-rhamnopyranoside	Flavonoids	Flavonols	-
mws0366	1.19483e+06	9.70483e+06	3.02189	0.0407695	0.117124	1.86961	C18H30O2	γ-Linolenic Acid	Lipids	Free fatty acids	506-26-3
pme2268	323533	2568300	2.98883	0.000634337	0.0116765	1.03588	C7H7NO2	Trigonelline	Alkaloids	Alkaloids	535-83-1
Hmpp003391	590120	4.47517e+06	2.92286	0.00837069	0.0454269	1.32349	C21H20O11	Luteolin-3'-O-β-D-glucoside	Flavonoids	Flavonoid	-
Hmln001933	3.69327e+06	2.54197e+07	2.78298	0.00837812	0.0454269	3.12999	C21H20O13	Myricetin 3-O-galactoside	Flavonoids	Flavonoid	-
pmn001421	387033	2.57333e+06	2.73311	0.000570266	0.0113806	1.02284	C16H18O8	3-O-(E)-p-Coumaroyl quinic acid	Phenolic acids	Phenolic acids	87099-71-6
pme0436	5.27057e+06	3.47747e+07	2.72201	0.00119742	0.0175035	3.74177	C30H26O12	Procyanidin B3	Tannins	Proanthocyanidins	23567-23-9
Lmln001856	4062800	2.58263e+07	2.6683	0.0228238	0.0782305	3.04286	C21H20O13	5,7-Dihydroxy-4-oxo-2-(3,4,5-trihydroxyphenyl)-4H-chromen-3-yl-β-D-allopyranoside	Others	Others	-
pmn001707	1248300	7097500	2.50735	0.0058148	0.0412955	1.63753	C30H46O5	Quillaic acid	Phenolic acids	Phenolic acids	631-01-6
Hmln003605	581417	3.30443e+06	2.50676	0.000448548	0.0106156	1.14348	C30H48O6	Myrianthic acid	Terpenoids	Triterpene	89786-84-5
pme0434	1.07771e+06	6.01767e+06	2.48123	0.00780585	0.04359	1.49813	C30H26O12	Procyanidin B2	Tannins	Proanthocyanidins	29106-49-8
pmn001706	1.36414e+06	5.77327e+06	2.08139	0.00313264	0.0303767	1.43413	C30H48O4	2-Hydroxyoleanolic acid	Terpenoids	Triterpene	26707-60-8
mws1610	1495870	6144400	2.03829	0.00627378	0.0412955	1.45874	C30H48O4	Maslinic acid	Terpenoids	Triterpene	4373-41-5
mws0001	8.66917e+06	3.32927e+07	1.94124	0.0186066	0.0711344	3.26727	C4H8N2O3	L-Asparagine Anhydrous	Amino acids and derivatives	Amino acids and derivatives	70-47-3
mws2221	1.11143e+07	34708000	1.64285	0.00645382	0.0412955	3.26916	C22H18O10	Catechin gallate	Flavonoids	Flavanols	130405-40-2
mws1397	9.51527e+06	2.92997e+07	1.62257	0.0137129	0.057577	2.94818	C22H18O10	(-)-Epicatechin gallate	Flavonoids	Flavanols	1257-08-5
mws0836	2.82663e+06	8.14183e+06	1.52627	0.0010097	0.0167273	1.59047	C30H26O12	Procyanidin B1	Tannins	Proanthocyanidins	20315-25-7
pme0230	4.82943e+06	1.38845e+07	1.52355	0.0312744	0.0971461	1.94302	C10H13N5O4	Adenosine	Nucleotides and derivatives	Nucleotides and derivatives	58-61-7
mws5040	9.07833e+06	24799000	1.44978	0.000339079	0.0106156	2.75362	C12H21O11Na	Turanose	Others	Saccharides and Alcohols	547-25-1
Lmtn002565	10275100	2.51677e+07	1.29242	0.0311984	0.0971461	2.48491	C14H18O9	1'-O-Vanilloyl-β-D-glucoside	Phenolic acids	Phenolic acids	-
pme0460	22473000	41371000	0.880427	0.000369537	0.0106156	3.01315	C15H14O6	L-Epicatechin	Flavonoids	Flavanols	490-46-0
pmp000967	3.58917e+07	4.53737e+07	0.338206	0.00153054	0.0211299	2.11473	C11H12N2O2	Tryptophan	Amino acids and derivatives	Amino acids and derivatives	73-22-3
mws0049	39368000	44791000	0.186185	0.0129739	0.057577	1.54293	C15H14O7	(+)-Gallocatechin	Flavonoids	Flavanols	970-73-0
mws1706	4.98277e+07	3.12157e+07	-0.674677	0.0167868	0.0656934	2.85547	C5H9NO4	Glutamic acid	Amino acids and derivatives	Amino acids and derivatives	617-65-2
pme0014	5.01007e+07	3.09707e+07	-0.693927	0.0376128	0.110613	2.80045	C5H9NO4	L-Glutamic acid	Amino acids and derivatives	Amino acids and derivatives	56-86-0
mws0470	3.18113e+07	15248000	-1.06092	0.00471353	0.0390437	2.75873	C4H6O4	Methylmalonic acid	Organic acids	Organic acids	516-05-2
mws0192	3.25577e+07	1.55347e+07	-1.06751	0.00775181	0.04359	2.77	C4H6O4	Succinic acid	Organic acids	Organic acids	110-15-6
pme1474	1.92243e+07	8010600	-1.26295	0.00274467	0.0284188	2.29477	C11H15N5O3S	5'-Deoxy-5'-(methylthio)adenosine	Nucleotides and derivatives	Nucleotides and derivatives	2457-80-9
pme0193	1.16676e+07	4.17503e+06	-1.48265	0.00329324	0.0303767	1.87216	C5H10N2O3	L-Glutamine	Amino acids and derivatives	Amino acids and derivatives	56-85-9
pme0026	9812200	3.38923e+06	-1.53362	0.00426142	0.036516	1.72718	C6H14N2O2	L-(+)-Lysine	Amino acids and derivatives	Amino acids and derivatives	56-87-1
pmb2957	2.23527e+07	6965400	-1.68217	0.0225418	0.0778004	2.56475	C24H19O10+	Cyanidin O-syringic acid	Flavonoids	Anthocyanins	-
pme1398	4.76853e+07	14352300	-1.73226	0.0105533	0.0509221	3.87265	C21H21O12+	Delphinidin 3-O-glucoside (Mirtillin)	Flavonoids	Anthocyanins	50986-17-9
mws1587	6.83257e+07	1.78583e+07	-1.93583	0.000158726	0.0106156	4.93894	C6H13NO2	α-Aminocaproic acid	Amino acids and derivatives	Amino acids and derivatives	327-57-1
pme1086	3.88277e+06	980750	-1.98513	0.0189129	0.0717537	1.11961	C10H17N3O6S	Glutathione reduced form	Amino acids and derivatives	Amino acids and derivatives	70-18-8
mws0258	6.53703e+07	1.56703e+07	-2.0606	7.54382e-05	0.00892208	4.90839	C6H13NO2	L-Isoleucine	Amino acids and derivatives	Amino acids and derivatives	73-32-5
pmf0585	4.99677e+07	11909000	-2.06894	0.000525305	0.0113512	4.27883	C5H9NO2	DL-Proline	Amino acids and derivatives	Amino acids and derivatives	609-36-9
pme0006	46697000	1.1039e+07	-2.08072	3.4715e-05	0.00892208	4.1676	C5H9NO2	L-Proline	Amino acids and derivatives	Amino acids and derivatives	147-85-3
mws0227	6.45557e+07	1.43901e+07	-2.16547	8.97594e-05	0.00892208	4.9313	C6H13NO2	L-Leucine	Amino acids and derivatives	Amino acids and derivatives	61-90-5
mws0256	43019000	8.48347e+06	-2.34225	0.00640284	0.0412955	3.97348	C5H11NO2	L-Valine	Amino acids and derivatives	Amino acids and derivatives	72-18-4
pme2634	38156000	7.33333e+06	-2.37937	0.00867739	0.0459711	3.73261	C5H11NO2	DL-Norvaline	Amino acids and derivatives	Amino acids and derivatives	760-78-1
pme3033	2980800	510730	-2.54507	0.00591956	0.0412955	1.06471	C4H9NO2	N,N-Dimethylglycine	Amino acids and derivatives	Amino acids and derivatives	1118-68-9
mws1711	2.31353e+07	3646400	-2.66555	0.0131461	0.057577	2.93787	C5H11NO2	D-(-)-Valine	Amino acids and derivatives	Amino acids and derivatives	640-68-6
mws0744	7834500	1.17316e+06	-2.73945	0.00192357	0.0225795	1.77672	C15H12O8	Dihydromyricetin(Ampelopsin)	Flavonoids	Dihydroflavonol	27200-12-0
pme3011	5.25173e+06	661533	-2.98891	0.00232511	0.0251213	1.47173	C4H9NO2	γ-Aminobutyric acid	Organic acids	Organic acids	1956-12-02
pmp001198	3.38447e+06	301890	-3.48683	0.0101333	0.0503511	1.1756	C6H13NO2	6-Deoxyfagomine	Alkaloids	Alkaloids	197449-09-5
pme0274	2.81323e+06	194763	-3.85244	0.0217238	0.0765726	1.06007	C6H13NO2	6-Aminocaproic acid	Organic acids	Organic acids	60-32-2
mws0216	1.88114e+07	1.26958e+06	-3.88919	0.0221154	0.077404	2.74521	C5H9NO3	Trans-4-Hydroxy-L-proline	Amino acids and derivatives	Amino acids and derivatives	51-35-4
mws0736	7.82047e+06	335308	-4.5437	0.000572466	0.0113806	1.89851	C8H16N2O3	N-Glycyl-L-leucine	Amino acids and derivatives	Amino acids and derivatives	869-19-2
mws5041	4634900	181170	-4.67712	0.00114723	0.0175035	1.45907	C8H16N2O3	Glycylisoleucine	Amino acids and derivatives	Amino acids and derivatives	19461-38-2
mws5042	1.27043e+07	234851	-5.75743	5.2902e-05	0.00892208	2.46285	C11H14N2O3	Glycylphenylalanine	Amino acids and derivatives	Amino acids and derivatives	721-66-4

## Sheet: stage1-vs-stage4
Supplementary Table 3 | Differentially accumulated metabolites (DAMs) between stage 1 and other groups (stage 2-5) in M. pasquieri.
Index	stage1_mean	stage4_mean	log2_FC(stage4_mean/stage1_mean)	Pvalue	fdr	vip	Formula	Compounds	Class I	Class II	CAS
pmp000231	97292.3	10721200	6.78392	0.00267456	0.016826	2.14382	C16H18O8	Trans-3-O-p-coumaric quinic acid	Phenolic acids	Phenolic acids	-
pmn001421	387033	31458000	6.34483	0.000164892	0.00431323	3.73301	C16H18O8	3-O-(E)-p-Coumaroyl quinic acid	Phenolic acids	Phenolic acids	87099-71-6
pmb0865	106699	4.11693e+06	5.26996	0.0185276	0.0538494	1.2653	C26H48NO7P	LysoPC 18:3(2n isomer)	Lipids	LPC	-
pmb0854	145831	5.28317e+06	5.17903	0.0202471	0.0575017	1.42813	C26H48NO7P	LysoPC 18:3	Lipids	LPC	-
mws0178	159355	5509200	5.11153	0.0363645	0.0877337	1.42388	C16H18O9	Chlorogenic acid	Phenolic acids	Phenolic acids	327-97-9
pme1816	223153	5.03203e+06	4.49503	0.0283946	0.0742509	1.36412	C16H18O9	Neochlorogenic acid(5-O-Caffeoylquinic acid)	Phenolic acids	Phenolic acids	906-33-2
pmb3114	224677	4610500	4.359	0.0020086	0.0144917	1.38144	C30H26O11	Epicatechin-epiafzelechin	Tannins	Proanthocyanidins	-
Hmpp003270	505547	10244400	4.34085	0.0457184	0.0992228	1.89767	C21H20O11	Luteolin-4'-O-β-D-glucoside	Flavonoids	Flavonoid	-
Lmbp003393	571657	1.08134e+07	4.24153	0.0405479	0.0955085	1.95849	C21H20O11	Quercetin-3-O-α-L-rhamnopyranoside	Flavonoids	Flavonols	-
pme3207	698253	10934400	3.96898	0.000695797	0.00951083	2.13236	C6H6O4	Trans,trans-Muconic acid	Organic acids	Organic acids	3588-17-8
Hmln001933	3.69327e+06	5.00243e+07	3.75966	0.0106424	0.0377803	4.37639	C21H20O13	Myricetin 3-O-galactoside	Flavonoids	Flavonoid	-
pmn001518	226417	2.71453e+06	3.58365	0.000691437	0.00951083	1.04938	C13H16O10	1-O-Galloyl-β-D-glucose	Phenolic acids	Phenolic acids	-
Lmln001856	4062800	4.62457e+07	3.50877	0.0129267	0.042547	4.15427	C21H20O13	5,7-Dihydroxy-4-oxo-2-(3,4,5-trihydroxyphenyl)-4H-chromen-3-yl-β-D-allopyranoside	Others	Others	-
pme2268	323533	3662300	3.50076	0.0243713	0.0661887	1.14333	C7H7NO2	Trigonelline	Alkaloids	Alkaloids	535-83-1
pmb2363	379227	2.81357e+06	2.89127	8.65016e-05	0.00307081	1.04694	C21H40O4	MAG(18:1)isomer1	Lipids	Glycerol ester	-
pmn001707	1248300	8720300	2.80441	0.000212403	0.00458975	1.82922	C30H46O5	Quillaic acid	Phenolic acids	Phenolic acids	631-01-6
mws0856	651583	4.38417e+06	2.75028	0.0459335	0.0992564	1.17585	C21H20O12	Spiraeoside	Flavonoids	Flavonols	20229-56-5
pmn001640	1.62473e+06	1.04278e+07	2.68216	0.0420344	0.0972596	1.81274	C20H18O12	Betmidin(Myricetin 3-α-L-arabinofuranoside)	Flavonoids	Flavonols	35589-22-1
mws0351	593153	3749600	2.66026	0.00629566	0.027937	1.15733	C22H18O11	Gallate catechin gallate	Flavonoids	Flavanols	4233-96-9
Hmtn001302	2.13793e+06	1.13905e+07	2.41355	0.0013626	0.0120931	2.01193	C13H16O8	Glucosyloxybenzoic acid	Phenolic acids	Phenolic acids	-
pme0436	5.27057e+06	2.60987e+07	2.30795	0.0013456	0.0120931	3.01583	C30H26O12	Procyanidin B3	Tannins	Proanthocyanidins	23567-23-9
mws0034	803770	3.93393e+06	2.29112	0.00216799	0.0149652	1.16689	C22H18O11	Epigallocatechin gallate	Flavonoids	Flavanols	989-51-5
mws2221	1.11143e+07	5.43673e+07	2.29032	7.40545e-05	0.00283116	4.40814	C22H18O10	Catechin gallate	Flavonoids	Flavanols	130405-40-2
mws1397	9.51527e+06	4.60833e+07	2.27593	0.000703628	0.00951083	4.02793	C22H18O10	(-)-Epicatechin gallate	Flavonoids	Flavanols	1257-08-5
pme0230	4.82943e+06	2.21983e+07	2.20053	0.0365552	0.0877679	2.55938	C10H13N5O4	Adenosine	Nucleotides and derivatives	Nucleotides and derivatives	58-61-7
mws2220	798947	3.64507e+06	2.18977	0.00204108	0.0144917	1.11604	C22H18O11	Gallocatechin 3-O-gallate	Flavonoids	Flavanols	5127-64-0
Lmbp003737	1.65527e+06	6.57523e+06	1.98998	0.0103454	0.0375355	1.42714	C21H20O10	Kaempferol-3-O-rhamnoside	Flavonoids	Flavonols	482-39-3
pme0321	896880	3488000	1.95941	0.0158501	0.0492344	1.02438	C21H20O10	Kaempferol 7-O-rhamnoside	Flavonoids	Flavonols	20196-89-8
Hmcp002539	1.63643e+06	6.09233e+06	1.89644	0.00105242	0.0107932	1.40526	C22H22O11	Isorhamnetin-O-rhamnoside	Flavonoids	Flavonols	-
mws4170	3.33093e+06	8.79153e+06	1.40019	0.00750887	0.032505	1.51133	C6H12O6	D-Glucose	Others	Saccharides and Alcohols	14431-43-7
mws5040	9.07833e+06	2.37503e+07	1.38745	0.000262284	0.0049322	2.55983	C12H21O11Na	Turanose	Others	Saccharides and Alcohols	547-25-1
pmn001627	1.08497e+07	2.14963e+07	0.98644	0.000720708	0.00951083	2.17114	C13H16O10	Glucogallin	Phenolic acids	Phenolic acids	58511-73-2
pmb0736	3335800	6582200	0.980537	0.022974	0.0630834	1.13591	C23H24O12	Tricin 7-O-hexoside	Flavonoids	Flavonoid	-
pme0460	22473000	41657000	0.890366	0.00173349	0.0141236	2.88811	C15H14O6	L-Epicatechin	Flavonoids	Flavanols	490-46-0
mws0054	1.54377e+07	21729000	0.493167	0.0377624	0.0902304	1.53893	C15H14O6	Catechin	Flavonoids	Flavanols	154-23-4
mws0056	7.47427e+07	9.58287e+07	0.358525	0.0160744	0.0493981	2.9202	C21H20O12	Myricitrin	Flavonoids	Flavonols	17912-87-7
pmp000967	3.58917e+07	42757000	0.252512	0.00551401	0.026948	1.69875	C11H12N2O2	Tryptophan	Amino acids and derivatives	Amino acids and derivatives	73-22-3
mws0049	39368000	4.45887e+07	0.179654	0.0426579	0.0972596	1.40621	C15H14O7	(+)-Gallocatechin	Flavonoids	Flavanols	970-73-0
pme1474	1.92243e+07	1.21206e+07	-0.665476	0.0316555	0.0799961	1.6618	C11H15N5O3S	5'-Deoxy-5'-(methylthio)adenosine	Nucleotides and derivatives	Nucleotides and derivatives	2457-80-9
mws0192	3.25577e+07	2.00653e+07	-0.698292	0.0434575	0.0972596	2.17961	C4H6O4	Succinic acid	Organic acids	Organic acids	110-15-6
mws0470	3.18113e+07	1.94277e+07	-0.711428	0.0352518	0.0867335	2.1927	C4H6O4	Methylmalonic acid	Organic acids	Organic acids	516-05-2
mws0344	1.28867e+07	7.30763e+06	-0.818403	0.0104184	0.0375355	1.52795	C5H10O6	D-Xylonic acid	Organic acids	Organic acids	526-91-0
mws0281	1.81163e+07	8.07627e+06	-1.16553	0.0285351	0.0742509	1.99709	C6H8O7	Citric Acid	Organic acids	Organic acids	77-92-9
pme0193	1.16676e+07	3.76523e+06	-1.6317	0.00285803	0.0177555	1.84818	C5H10N2O3	L-Glutamine	Amino acids and derivatives	Amino acids and derivatives	56-85-9
pme0026	9812200	3107700	-1.65873	0.00383719	0.0214566	1.69465	C6H14N2O2	L-(+)-Lysine	Amino acids and derivatives	Amino acids and derivatives	56-87-1
mws0256	43019000	9.73853e+06	-2.1432	0.00932916	0.0367984	3.74666	C5H11NO2	L-Valine	Amino acids and derivatives	Amino acids and derivatives	72-18-4
mws1587	6.83257e+07	1.49493e+07	-2.19235	3.29697e-05	0.00228947	4.90775	C6H13NO2	α-Aminocaproic acid	Amino acids and derivatives	Amino acids and derivatives	327-57-1
pme2634	38156000	8.24317e+06	-2.21064	0.0115297	0.0395189	3.53684	C5H11NO2	DL-Norvaline	Amino acids and derivatives	Amino acids and derivatives	760-78-1
mws0744	7834500	1.63277e+06	-2.26252	0.00232257	0.0155108	1.63951	C15H12O8	Dihydromyricetin(Ampelopsin)	Flavonoids	Dihydroflavonol	27200-12-0
mws0258	6.53703e+07	1.27676e+07	-2.35615	3.68527e-05	0.00228947	4.86866	C6H13NO2	L-Isoleucine	Amino acids and derivatives	Amino acids and derivatives	73-32-5
mws0227	6.45557e+07	1.25122e+07	-2.36721	2.06291e-05	0.00228947	4.84639	C6H13NO2	L-Leucine	Amino acids and derivatives	Amino acids and derivatives	61-90-5
mws1711	2.31353e+07	4.27433e+06	-2.43633	0.0166416	0.0503823	2.7825	C5H11NO2	D-(-)-Valine	Amino acids and derivatives	Amino acids and derivatives	640-68-6
pme0006	46697000	8.53113e+06	-2.45252	6.44172e-05	0.00266794	4.13877	C5H9NO2	L-Proline	Amino acids and derivatives	Amino acids and derivatives	147-85-3
pmf0585	4.99677e+07	8915500	-2.48661	0.00047292	0.00758198	4.26318	C5H9NO2	DL-Proline	Amino acids and derivatives	Amino acids and derivatives	609-36-9
pmp001256	2984400	298483	-3.32172	0.0135308	0.0434323	1.04286	C18H19NO4	N-Cis-feruloyltyramine	Alkaloids	Phenolamine	80510-09-4
pmp001255	2.85553e+06	277997	-3.36062	0.00854482	0.0350973	1.03375	C18H19NO4	N-Trans-feruloyltyramine	Alkaloids	Phenolamine	66648-43-9
pme3033	2980800	236407	-3.65636	0.00361762	0.0211524	1.09296	C4H9NO2	N,N-Dimethylglycine	Amino acids and derivatives	Amino acids and derivatives	1118-68-9
pmp001198	3.38447e+06	245417	-3.78562	0.00948731	0.0368375	1.15143	C6H13NO2	6-Deoxyfagomine	Alkaloids	Alkaloids	197449-09-5
mws0216	1.88114e+07	1223930	-3.94202	0.0218574	0.060688	2.66668	C5H9NO3	Trans-4-Hydroxy-L-proline	Amino acids and derivatives	Amino acids and derivatives	51-35-4
pme0274	2.81323e+06	179870	-3.9672	0.0212826	0.0600993	1.03279	C6H13NO2	6-Aminocaproic acid	Organic acids	Organic acids	60-32-2
pme3011	5.25173e+06	169300	-4.95514	0.00108389	0.0107932	1.49821	C4H9NO2	γ-Aminobutyric acid	Organic acids	Organic acids	1956-12-02
mws5035	2499500	61377.7	-5.34778	1.05159e-05	0.00174214	1.05066	C15H22N2O3	Leucylphenylalanine	Amino acids and derivatives	Amino acids and derivatives	56217-82-4
mws5041	4634900	34798	-7.05739	0.00094069	0.0101635	1.42674	C8H16N2O3	Glycylisoleucine	Amino acids and derivatives	Amino acids and derivatives	19461-38-2
mws0736	7.82047e+06	57091.3	-7.09784	0.00043402	0.00719026	1.86061	C8H16N2O3	N-Glycyl-L-leucine	Amino acids and derivatives	Amino acids and derivatives	869-19-2
mws5042	1.27043e+07	59696.7	-7.73345	4.56907e-05	0.00252314	2.39113	C11H14N2O3	Glycylphenylalanine	Amino acids and derivatives	Amino acids and derivatives	721-66-4

## Sheet: stage1-vs-stage5
Supplementary Table 3 | Differentially accumulated metabolites (DAMs) between stage 1 and other groups (stage 2-5) in M. pasquieri.
Index	stage1_mean	stage5_mean	log2_FC(stage5_mean/stage1_mean)	Pvalue	fdr	vip	Formula	Compounds	Class I	Class II	CAS
Hmyn007081	4571.53	5.16523e+06	10.1419	0.038821	0.0649631	1.21372	C22H43O9P	LysoPG(16:1)	Lipids	Glycerol ester	-
pmb3074	14838.3	1.01017e+07	9.41106	0.0136515	0.0294991	1.76654	C16H18O8	3-O-p-Coumaroyl quinic acid	Phenolic acids	Phenolic acids	1899-30-5
pmn001406	20164.2	12179500	9.23845	0.0182374	0.0359681	1.92306	C37H60O12	3-O-β-D-glucopyranosyl platycodigenin methylester	Terpenoids	Triterpene	-
pmn001525	55929.3	1.78863e+07	8.32104	0.000232391	0.002686	2.45354	C23H26O11	3,5-Di-O-galloylshikimic acid	Phenolic acids	Phenolic acids	95753-52-9
pmb0865	106699	2.20777e+07	7.6929	0.00157459	0.00661706	2.69451	C26H48NO7P	LysoPC 18:3(2n isomer)	Lipids	LPC	-
pmb0854	145831	2.47207e+07	7.40527	0.000811286	0.00480011	2.86318	C26H48NO7P	LysoPC 18:3	Lipids	LPC	-
pmb0160	45455.3	4748000	6.70673	0.00893006	0.0220808	1.21547	C21H36O4	MAG(18:3)isomer5	Lipids	Glycerol ester	-
pmn001419	91150.7	4765600	5.70826	9.09997e-06	0.000411153	1.26199	C15H18O8	1-O-[(E)-p-Cumaroyl]-β-D-glucopyranose	Phenolic acids	Phenolic acids	-
pmp000231	97292.3	4.64127e+06	5.57605	0.0149325	0.0314469	1.18271	C16H18O8	Trans-3-O-p-coumaric quinic acid	Phenolic acids	Phenolic acids	-
pmn001526	97836.3	3.83663e+06	5.29333	0.00233444	0.00838649	1.10836	C20H20O14	1,6-Bis-O-galloyl-β-D-glucose	Phenolic acids	Phenolic acids	-
pmn001421	387033	1.2108e+07	4.96736	0.00587901	0.0160542	1.93883	C16H18O8	3-O-(E)-p-Coumaroyl quinic acid	Phenolic acids	Phenolic acids	87099-71-6
pmb3114	224677	5.84047e+06	4.70016	0.000135162	0.00197575	1.37817	C30H26O11	Epicatechin-epiafzelechin	Tannins	Proanthocyanidins	-
pme1201	288820	7.29077e+06	4.65783	0.0382262	0.0641839	1.41643	C15H14O5	Phloretin	Flavonoids	Chalcones	60-82-2
pme1816	223153	4752500	4.41258	1.82371e-06	0.000205686	1.24345	C16H18O9	Neochlorogenic acid(5-O-Caffeoylquinic acid)	Phenolic acids	Phenolic acids	906-33-2
pme2268	323533	5.11037e+06	3.98144	0.00142671	0.00629436	1.2599	C7H7NO2	Trigonelline	Alkaloids	Alkaloids	535-83-1
Hmln001933	3.69327e+06	4.44987e+07	3.59079	2.06927e-06	0.000205686	3.73141	C21H20O13	Myricetin 3-O-galactoside	Flavonoids	Flavonoid	-
mws0366	1.19483e+06	13768000	3.52644	7.06556e-05	0.00125414	2.06482	C18H30O2	γ-Linolenic Acid	Lipids	Free fatty acids	506-26-3
Lmln001856	4062800	4.63793e+07	3.51294	2.47537e-05	0.000683476	3.79385	C21H20O13	5,7-Dihydroxy-4-oxo-2-(3,4,5-trihydroxyphenyl)-4H-chromen-3-yl-β-D-allopyranoside	Others	Others	-
mws0351	593153	6.24047e+06	3.39518	8.47539e-06	0.000411153	1.3877	C22H18O11	Gallate catechin gallate	Flavonoids	Flavanols	4233-96-9
pmn001523	401733	4.07263e+06	3.34165	0.00402307	0.0119728	1.08999	C21H14O13	1,3-Trigallic acid	Phenolic acids	Phenolic acids	-
mws0034	803770	6585500	3.03444	0.00321937	0.0102566	1.37101	C22H18O11	Epigallocatechin gallate	Flavonoids	Flavanols	989-51-5
pme3207	698253	5.69497e+06	3.02786	0.0102512	0.0243773	1.24922	C6H6O4	Trans,trans-Muconic acid	Organic acids	Organic acids	3588-17-8
mws2220	798947	6.46167e+06	3.01574	5.65289e-07	0.000103327	1.39054	C22H18O11	Gallocatechin 3-O-gallate	Flavonoids	Flavanols	5127-64-0
pmn001640	1.62473e+06	11560900	2.83098	0.00385504	0.0117543	1.79427	C20H18O12	Betmidin(Myricetin 3-α-L-arabinofuranoside)	Flavonoids	Flavonols	35589-22-1
Hmcp002539	1.63643e+06	1.00663e+07	2.6209	0.000151573	0.00207078	1.68893	C22H22O11	Isorhamnetin-O-rhamnoside	Flavonoids	Flavonols	-
Hmtn001302	2.13793e+06	12566000	2.55524	0.0164164	0.0333019	1.78171	C13H16O8	Glucosyloxybenzoic acid	Phenolic acids	Phenolic acids	-
mws0024	2343900	12567200	2.42268	0.0311921	0.0542045	1.72814	C7H6O5	Gallic acid	Flavonoids	Flavanols	149-91-7
mws1397	9.51527e+06	5.00457e+07	2.39493	9.11018e-05	0.00146057	3.70815	C22H18O10	(-)-Epicatechin gallate	Flavonoids	Flavanols	1257-08-5
mws2221	1.11143e+07	5.46043e+07	2.29659	5.28259e-06	0.000328181	3.84987	C22H18O10	Catechin gallate	Flavonoids	Flavanols	130405-40-2
pme0436	5.27057e+06	2.56243e+07	2.28148	0.000495763	0.00378234	2.61246	C30H26O12	Procyanidin B3	Tannins	Proanthocyanidins	23567-23-9
pme0230	4.82943e+06	1.83573e+07	1.92643	0.00139162	0.00629436	2.11717	C10H13N5O4	Adenosine	Nucleotides and derivatives	Nucleotides and derivatives	58-61-7
mws0001	8.66917e+06	21424000	1.30526	0.0418963	0.0684949	1.89427	C4H8N2O3	L-Asparagine Anhydrous	Amino acids and derivatives	Amino acids and derivatives	70-47-3
pmp001251	1.79187e+07	3.62523e+07	1.01661	0.0180085	0.0358008	2.36038	C26H51NO7P+	PC(18:2)isomer	Lipids	PC	-
pme0460	22473000	44948000	1.00006	0.000240986	0.00272205	2.75237	C15H14O6	L-Epicatechin	Flavonoids	Flavanols	490-46-0
pmb3081	4.42183e+06	8554900	0.952106	0.0064524	0.0171559	1.14981	C6H11PO11	Glucarate O-Phosphoric acid	Others	Saccharides and Alcohols	-
mws0056	7.47427e+07	97671000	0.385998	0.00956832	0.0229732	2.67856	C21H20O12	Myricitrin	Flavonoids	Flavonols	17912-87-7
mws0049	39368000	32717000	-0.266983	0.0280224	0.0502785	1.40145	C15H14O7	(+)-Gallocatechin	Flavonoids	Flavanols	970-73-0
pme0193	1.16676e+07	7.08177e+06	-0.720331	0.0417305	0.068449	1.14316	C5H10N2O3	L-Glutamine	Amino acids and derivatives	Amino acids and derivatives	56-85-9
pmp000967	3.58917e+07	2.12093e+07	-0.75895	0.00155473	0.00660428	2.20482	C11H12N2O2	Tryptophan	Amino acids and derivatives	Amino acids and derivatives	73-22-3
mws1706	4.98277e+07	28047000	-0.829101	0.012311	0.0275612	2.60124	C5H9NO4	Glutamic acid	Amino acids and derivatives	Amino acids and derivatives	617-65-2
pme0014	5.01007e+07	2.57607e+07	-0.95966	0.0132426	0.0289938	2.7416	C5H9NO4	L-Glutamic acid	Amino acids and derivatives	Amino acids and derivatives	56-86-0
mws0054	1.54377e+07	6.91193e+06	-1.15929	0.00438468	0.0126697	1.65748	C15H14O6	Catechin	Flavonoids	Flavanols	154-23-4
pme1474	1.92243e+07	7668100	-1.32599	0.00117124	0.00576344	1.95906	C11H15N5O3S	5'-Deoxy-5'-(methylthio)adenosine	Nucleotides and derivatives	Nucleotides and derivatives	2457-80-9
pme1398	4.76853e+07	1.828e+07	-1.38328	0.0179033	0.0357347	2.99078	C21H21O12+	Delphinidin 3-O-glucoside (Mirtillin)	Flavonoids	Anthocyanins	50986-17-9
mws0264	5241100	1.98533e+06	-1.40049	0.000357687	0.00321945	1.04612	C12H22O11	D-(+)-TrehaloseAnhydrous	Others	Saccharides and Alcohols	99-20-7
mws0042	48713000	1.82523e+07	-1.41623	0.00100147	0.00527305	3.18799	C15H14O7	(-)-Epigallocatechin	Flavonoids	Flavanols	970-74-1
mws1080	4.38017e+07	1.60217e+07	-1.45096	0.000164169	0.00214716	3.06432	C12H22O11	Galactinol	Others	Saccharides and Alcohols	3687-64-7
mws1333	5072200	1.76007e+06	-1.52698	0.000214886	0.00254282	1.05682	C12H22O11	Melibiose	Others	Saccharides and Alcohols	585-99-9
mws0344	1.28867e+07	4449100	-1.53429	0.000139283	0.00197783	1.68879	C5H10O6	D-Xylonic acid	Organic acids	Organic acids	526-91-0
mws0219	5.58283e+06	1837500	-1.60325	0.000375142	0.00327098	1.12159	C4H7NO4	L-AsparticAcid	Amino acids and derivatives	Amino acids and derivatives	56-84-8
pme0519	22409000	7116400	-1.65486	0.00062842	0.00410954	2.26139	C12H22O11	D-(+)-Sucrose	Others	Saccharides and Alcohols	57-50-1
pme1178	7.26303e+06	2299100	-1.6595	0.0394122	0.0655113	1.18757	C10H13N5O5	Guanosine	Nucleotides and derivatives	Nucleotides and derivatives	118-00-3
mws5038	8082000	2.41587e+06	-1.74217	0.000204161	0.0025367	1.38253	C12H22O11	Isomaltulose	Others	Saccharides and Alcohols	13718-94-0
pme3017	4.12593e+06	1121280	-1.87957	2.07662e-05	0.000645051	1.01162	C4H9NO2	2-Aminoisobutyric acid	Amino acids and derivatives	Amino acids and derivatives	62-57-7
pmp001213	29058000	7619800	-1.93111	0.00427592	0.0125748	2.63236	C9H11NO2	Phenylalanine	Amino acids and derivatives	Amino acids and derivatives	63-91-2
mws1587	6.83257e+07	16153000	-2.08063	5.80849e-05	0.00106919	4.20947	C6H13NO2	α-Aminocaproic acid	Amino acids and derivatives	Amino acids and derivatives	327-57-1
mws0258	6.53703e+07	1.45281e+07	-2.16979	4.86149e-05	0.000966465	4.1561	C6H13NO2	L-Isoleucine	Amino acids and derivatives	Amino acids and derivatives	73-32-5
mws0045	11335000	2.41477e+06	-2.23083	0.000618327	0.00409745	1.72976	C21H20O11	Quercitrin	Flavonoids	Flavonols	522-12-3
pmb2957	2.23527e+07	4539000	-2.3	0.00831331	0.0209732	2.37005	C24H19O10+	Cyanidin O-syringic acid	Flavonoids	Anthocyanins	-
mws0227	6.45557e+07	1.30746e+07	-2.30377	2.3312e-05	0.000681532	4.18618	C6H13NO2	L-Leucine	Amino acids and derivatives	Amino acids and derivatives	61-90-5
mws0254	4.69537e+06	929127	-2.33729	0.00190091	0.00724135	1.11486	C6H9N3O2	L-Histidine	Amino acids and derivatives	Amino acids and derivatives	71-00-1
mws1712	16693000	2.77543e+06	-2.58846	0.0123022	0.0275612	2.07751	C9H11NO2	D-(+)-Phenylalanine	Amino acids and derivatives	Amino acids and derivatives	673-06-3
pme2634	38156000	5.74897e+06	-2.73054	0.00720837	0.0187569	3.20782	C5H11NO2	DL-Norvaline	Amino acids and derivatives	Amino acids and derivatives	760-78-1
mws0256	43019000	6159500	-2.80409	0.00486875	0.013671	3.44405	C5H11NO2	L-Valine	Amino acids and derivatives	Amino acids and derivatives	72-18-4
mws0744	7834500	1106750	-2.82351	0.00139366	0.00629436	1.49484	C15H12O8	Dihydromyricetin(Ampelopsin)	Flavonoids	Dihydroflavonol	27200-12-0
mws0250	2.65367e+07	3.58203e+06	-2.88914	1.33268e-05	0.000551952	2.79667	C9H11NO3	L-(-)-Tyrosine	Amino acids and derivatives	Amino acids and derivatives	60-18-4
pmp001287	4414100	594090	-2.89337	0.0229655	0.0427941	1.0668	C8H9N	N-Benzylmethylene isomethylamine	Alkaloids	Alkaloids	-
pme0006	46697000	5.59363e+06	-3.06147	1.94973e-05	0.000645051	3.74192	C5H9NO2	L-Proline	Amino acids and derivatives	Amino acids and derivatives	147-85-3
pmf0585	4.99677e+07	5.95567e+06	-3.06866	0.000304208	0.00309017	3.85283	C5H9NO2	DL-Proline	Amino acids and derivatives	Amino acids and derivatives	609-36-9
mws1711	2.31353e+07	2679700	-3.10995	0.0110616	0.0257847	2.52468	C5H11NO2	D-(-)-Valine	Amino acids and derivatives	Amino acids and derivatives	640-68-6
pme3011	5.25173e+06	518050	-3.34163	0.001435	0.00629436	1.25344	C4H9NO2	γ-Aminobutyric acid	Organic acids	Organic acids	1956-12-02
mws0216	1.88114e+07	1189490	-3.98319	0.0217341	0.0412284	2.29773	C5H9NO3	Trans-4-Hydroxy-L-proline	Amino acids and derivatives	Amino acids and derivatives	51-35-4
Lmtn002796	5.90077e+07	3.50653e+06	-4.07279	8.66669e-06	0.000411153	4.34867	C21H22O11	Aromadendrin 7-glucoside	Others	Others	-
mws0072	2.09613e+07	763717	-4.77855	6.23704e-07	0.000103327	2.62649	C21H20O10	Apigenin 5-O-glucoside	Flavonoids	Flavonoid	28757-27-9
pme1086	3.88277e+06	138557	-4.80854	0.000502282	0.00378234	1.11972	C10H17N3O6S	Glutathione reduced form	Amino acids and derivatives	Amino acids and derivatives	70-18-8
Lmtn002565	10275100	155917	-6.04223	0.0290947	0.0512768	1.71878	C14H18O9	1'-O-Vanilloyl-β-D-glucoside	Phenolic acids	Phenolic acids	-
mws5041	4634900	64731.3	-6.16193	0.000967624	0.00522728	1.23497	C8H16N2O3	Glycylisoleucine	Amino acids and derivatives	Amino acids and derivatives	19461-38-2
mws0736	7.82047e+06	107704	-6.18212	0.000446251	0.00367618	1.61076	C8H16N2O3	N-Glycyl-L-leucine	Amino acids and derivatives	Amino acids and derivatives	869-19-2
mws5042	1.27043e+07	127763	-6.63571	4.70167e-05	0.000966465	2.06699	C11H14N2O3	Glycylphenylalanine	Amino acids and derivatives	Amino acids and derivatives	721-66-4
HmLn000873	3285900	9	-18.4779	0.000186017	0.00237052	1.053	C13H16O10	2-O-Galloyl-β-D-glucose	Tannins	Tannin	-
