# Supplementary material for: Dynamic Transcriptomic and Metabolomic Analyses of Madhuca pasquieri (Dubard) H. J. Lam During the Post-germination Stages
Source: Front Plant Sci. 2021 Sep 30;12:731203. doi: 10.3389/fpls.2021.731203 (PMC8516028; doi:10.3389/fpls.2021.731203)
Supplement: Supplementary file 1 [file Data_Sheet_1.ZIP › Supplementary files/Table S4.xlsx]

## Sheet: Sheet1
Supplementary Table 3 | GO terms of DEGs in developmental stages.
Group	GO ID (level1)	GO Term (level1)	GO ID (level2)	GO Term (level2)	number of DEGs (up)	number of DEGs (down)	number of DEGs (all)
stage 1 vs. stage 2	GO:0008150	Biological Process	GO:0008152	metabolic process	519	128	647
	GO:0008150	Biological Process	GO:0009987	cellular process	397	96	493
	GO:0008150	Biological Process	GO:0044699	single-organism process	375	77	452
	GO:0008150	Biological Process	GO:0051179	localization	130	26	156
	GO:0008150	Biological Process	GO:0065007	biological regulation	124	29	153
	GO:0008150	Biological Process	GO:0050789	regulation of biological process	109	29	138
	GO:0008150	Biological Process	GO:0050896	response to stimulus	107	25	132
	GO:0008150	Biological Process	GO:0071840	cellular component organization or biogenesis	102	17	119
	GO:0008150	Biological Process	GO:0032502	developmental process	55	5	60
	GO:0008150	Biological Process	GO:0032501	multicellular organismal process	44	3	47
	GO:0008150	Biological Process	GO:0000003	reproduction	27	3	30
	GO:0008150	Biological Process	GO:0048518	positive regulation of biological process	26	0	26
	GO:0008150	Biological Process	GO:0023052	signaling	24	5	29
	GO:0008150	Biological Process	GO:0022414	reproductive process	23	3	26
	GO:0008150	Biological Process	GO:0051704	multi-organism process	20	2	22
	GO:0008150	Biological Process	GO:0048519	negative regulation of biological process	13	6	19
	GO:0008150	Biological Process	GO:0002376	immune system process	7	2	9
	GO:0008150	Biological Process	GO:0001906	cell killing	3	0	3
	GO:0008150	Biological Process	GO:0040007	growth	3	0	3
	GO:0008150	Biological Process	GO:0048511	rhythmic process	1	1	2
	GO:0008150	Biological Process	GO:0022610	biological adhesion	1	0	1
	GO:0003674	Molecular Function	GO:0003824	catalytic activity	484	120	604
	GO:0003674	Molecular Function	GO:0005488	binding	310	95	405
	GO:0003674	Molecular Function	GO:0005215	transporter activity	46	12	58
	GO:0003674	Molecular Function	GO:0001071	nucleic acid binding transcription factor activity	8	6	14
	GO:0003674	Molecular Function	GO:0005198	structural molecule activity	8	8	16
	GO:0003674	Molecular Function	GO:0098772	molecular function regulator	5	1	6
	GO:0003674	Molecular Function	GO:0016209	antioxidant activity	4	0	4
	GO:0003674	Molecular Function	GO:0009055	electron carrier activity	1	5	6
	GO:0003674	Molecular Function	GO:0000988	transcription factor activity, protein binding	1	0	1
	GO:0003674	Molecular Function	GO:0060089	molecular transducer activity	1	0	1
	GO:0003674	Molecular Function	GO:0004871	signal transducer activity	1	0	1
	GO:0005575	Cellular Component	GO:0044464	cell part	261	82	343
	GO:0005575	Cellular Component	GO:0005623	cell	261	82	343
	GO:0005575	Cellular Component	GO:0016020	membrane	190	53	243
	GO:0005575	Cellular Component	GO:0043226	organelle	170	66	236
	GO:0005575	Cellular Component	GO:0044425	membrane part	149	32	181
	GO:0005575	Cellular Component	GO:0044422	organelle part	99	22	121
	GO:0005575	Cellular Component	GO:0032991	macromolecular complex	86	24	110
	GO:0005575	Cellular Component	GO:0005576	extracellular region	33	1	34
	GO:0005575	Cellular Component	GO:0030054	cell junction	8	3	11
	GO:0005575	Cellular Component	GO:0031012	extracellular matrix	2	0	2
	GO:0005575	Cellular Component	GO:0031974	membrane-enclosed lumen	2	0	2
	GO:0005575	Cellular Component	GO:0019012	virion	1	0	1
	GO:0005575	Cellular Component	GO:0044423	virion part	1	0	1
stage 1 vs. stage 3	GO:0008150	Biological Process	GO:0008152	metabolic process	765	217	982
	GO:0008150	Biological Process	GO:0009987	cellular process	617	162	779
	GO:0008150	Biological Process	GO:0044699	single-organism process	590	140	730
	GO:0008150	Biological Process	GO:0065007	biological regulation	213	51	264
	GO:0008150	Biological Process	GO:0051179	localization	201	52	253
	GO:0008150	Biological Process	GO:0050789	regulation of biological process	187	49	236
	GO:0008150	Biological Process	GO:0050896	response to stimulus	178	54	232
	GO:0008150	Biological Process	GO:0071840	cellular component organization or biogenesis	165	23	188
	GO:0008150	Biological Process	GO:0032502	developmental process	94	12	106
	GO:0008150	Biological Process	GO:0032501	multicellular organismal process	75	10	85
	GO:0008150	Biological Process	GO:0023052	signaling	49	14	63
	GO:0008150	Biological Process	GO:0000003	reproduction	42	5	47
	GO:0008150	Biological Process	GO:0048518	positive regulation of biological process	38	1	39
	GO:0008150	Biological Process	GO:0022414	reproductive process	37	5	42
	GO:0008150	Biological Process	GO:0051704	multi-organism process	30	10	40
	GO:0008150	Biological Process	GO:0048519	negative regulation of biological process	24	8	32
	GO:0008150	Biological Process	GO:0002376	immune system process	15	5	20
	GO:0008150	Biological Process	GO:0040007	growth	8	2	10
	GO:0008150	Biological Process	GO:0022610	biological adhesion	7	0	7
	GO:0008150	Biological Process	GO:0001906	cell killing	3	0	3
	GO:0008150	Biological Process	GO:0048511	rhythmic process	3	1	4
	GO:0008150	Biological Process	GO:0098754	detoxification	1	0	1
	GO:0003674	Molecular Function	GO:0003824	catalytic activity	726	220	946
	GO:0003674	Molecular Function	GO:0005488	binding	485	166	651
	GO:0003674	Molecular Function	GO:0005215	transporter activity	75	22	97
	GO:0003674	Molecular Function	GO:0001071	nucleic acid binding transcription factor activity	19	7	26
	GO:0003674	Molecular Function	GO:0005198	structural molecule activity	15	8	23
	GO:0003674	Molecular Function	GO:0098772	molecular function regulator	6	6	12
	GO:0003674	Molecular Function	GO:0016209	antioxidant activity	6	0	6
	GO:0003674	Molecular Function	GO:0060089	molecular transducer activity	3	0	3
	GO:0003674	Molecular Function	GO:0004871	signal transducer activity	3	0	3
	GO:0003674	Molecular Function	GO:0009055	electron carrier activity	2	5	7
	GO:0003674	Molecular Function	GO:0000988	transcription factor activity, protein binding	1	0	1
	GO:0005575	Cellular Component	GO:0044464	cell part	395	121	516
	GO:0005575	Cellular Component	GO:0005623	cell	395	121	516
	GO:0005575	Cellular Component	GO:0016020	membrane	289	74	363
	GO:0005575	Cellular Component	GO:0043226	organelle	274	92	366
	GO:0005575	Cellular Component	GO:0044425	membrane part	221	53	274
	GO:0005575	Cellular Component	GO:0044422	organelle part	155	32	187
	GO:0005575	Cellular Component	GO:0032991	macromolecular complex	110	24	134
	GO:0005575	Cellular Component	GO:0005576	extracellular region	52	3	55
	GO:0005575	Cellular Component	GO:0030054	cell junction	20	5	25
	GO:0005575	Cellular Component	GO:0031974	membrane-enclosed lumen	6	1	7
	GO:0005575	Cellular Component	GO:0031012	extracellular matrix	3	0	3
	GO:0005575	Cellular Component	GO:0044421	extracellular region part	1	0	1
	GO:0005575	Cellular Component	GO:0099512	supramolecular fiber	1	0	1
	GO:0005575	Cellular Component	GO:0019012	virion	1	0	1
	GO:0005575	Cellular Component	GO:0044423	virion part	1	0	1
stage 1 vs. stage 4	GO:0008150	Biological Process	GO:0008152	metabolic process	986	253	1239
	GO:0008150	Biological Process	GO:0009987	cellular process	800	187	987
	GO:0008150	Biological Process	GO:0044699	single-organism process	729	161	890
	GO:0008150	Biological Process	GO:0065007	biological regulation	253	54	307
	GO:0008150	Biological Process	GO:0051179	localization	228	58	286
	GO:0008150	Biological Process	GO:0050789	regulation of biological process	225	51	276
	GO:0008150	Biological Process	GO:0050896	response to stimulus	223	59	282
	GO:0008150	Biological Process	GO:0071840	cellular component organization or biogenesis	209	18	227
	GO:0008150	Biological Process	GO:0032502	developmental process	117	9	126
	GO:0008150	Biological Process	GO:0032501	multicellular organismal process	93	6	99
	GO:0008150	Biological Process	GO:0023052	signaling	64	16	80
	GO:0008150	Biological Process	GO:0000003	reproduction	49	1	50
	GO:0008150	Biological Process	GO:0048518	positive regulation of biological process	47	2	49
	GO:0008150	Biological Process	GO:0022414	reproductive process	44	1	45
	GO:0008150	Biological Process	GO:0051704	multi-organism process	43	11	54
	GO:0008150	Biological Process	GO:0048519	negative regulation of biological process	24	8	32
	GO:0008150	Biological Process	GO:0002376	immune system process	21	5	26
	GO:0008150	Biological Process	GO:0040007	growth	13	2	15
	GO:0008150	Biological Process	GO:0022610	biological adhesion	8	0	8
	GO:0008150	Biological Process	GO:0048511	rhythmic process	4	1	5
	GO:0008150	Biological Process	GO:0001906	cell killing	3	1	4
	GO:0008150	Biological Process	GO:0098754	detoxification	0	1	1
	GO:0003674	Molecular Function	GO:0003824	catalytic activity	930	260	1190
	GO:0003674	Molecular Function	GO:0005488	binding	592	198	790
	GO:0003674	Molecular Function	GO:0005215	transporter activity	84	29	113
	GO:0003674	Molecular Function	GO:0001071	nucleic acid binding transcription factor activity	23	4	27
	GO:0003674	Molecular Function	GO:0005198	structural molecule activity	16	9	25
	GO:0003674	Molecular Function	GO:0098772	molecular function regulator	6	5	11
	GO:0003674	Molecular Function	GO:0060089	molecular transducer activity	6	1	7
	GO:0003674	Molecular Function	GO:0004871	signal transducer activity	6	1	7
	GO:0003674	Molecular Function	GO:0016209	antioxidant activity	6	0	6
	GO:0003674	Molecular Function	GO:0009055	electron carrier activity	4	5	9
	GO:0003674	Molecular Function	GO:0000988	transcription factor activity, protein binding	2	0	2
	GO:0005575	Cellular Component	GO:0044464	cell part	513	130	643
	GO:0005575	Cellular Component	GO:0005623	cell	513	130	643
	GO:0005575	Cellular Component	GO:0043226	organelle	355	101	456
	GO:0005575	Cellular Component	GO:0016020	membrane	332	89	421
	GO:0005575	Cellular Component	GO:0044425	membrane part	259	57	316
	GO:0005575	Cellular Component	GO:0044422	organelle part	190	35	225
	GO:0005575	Cellular Component	GO:0032991	macromolecular complex	129	30	159
	GO:0005575	Cellular Component	GO:0005576	extracellular region	70	3	73
	GO:0005575	Cellular Component	GO:0030054	cell junction	28	10	38
	GO:0005575	Cellular Component	GO:0031974	membrane-enclosed lumen	5	1	6
	GO:0005575	Cellular Component	GO:0019012	virion	3	0	3
	GO:0005575	Cellular Component	GO:0044423	virion part	3	0	3
	GO:0005575	Cellular Component	GO:0031012	extracellular matrix	2	0	2
	GO:0005575	Cellular Component	GO:0044421	extracellular region part	1	0	1
stage 1 vs. stage 5	GO:0008150	Biological Process	GO:0008152	metabolic process	1155	271	1426
	GO:0008150	Biological Process	GO:0009987	cellular process	966	187	1153
	GO:0008150	Biological Process	GO:0044699	single-organism process	875	185	1060
	GO:0008150	Biological Process	GO:0065007	biological regulation	313	51	364
	GO:0008150	Biological Process	GO:0050896	response to stimulus	277	69	346
	GO:0008150	Biological Process	GO:0050789	regulation of biological process	273	50	323
	GO:0008150	Biological Process	GO:0051179	localization	269	56	325
	GO:0008150	Biological Process	GO:0071840	cellular component organization or biogenesis	227	20	247
	GO:0008150	Biological Process	GO:0032502	developmental process	135	14	149
	GO:0008150	Biological Process	GO:0032501	multicellular organismal process	117	10	127
	GO:0008150	Biological Process	GO:0023052	signaling	85	16	101
	GO:0008150	Biological Process	GO:0051704	multi-organism process	63	6	69
	GO:0008150	Biological Process	GO:0048518	positive regulation of biological process	60	2	62
	GO:0008150	Biological Process	GO:0000003	reproduction	53	9	62
	GO:0008150	Biological Process	GO:0022414	reproductive process	47	9	56
	GO:0008150	Biological Process	GO:0002376	immune system process	38	8	46
	GO:0008150	Biological Process	GO:0048519	negative regulation of biological process	25	8	33
	GO:0008150	Biological Process	GO:0040007	growth	12	0	12
	GO:0008150	Biological Process	GO:0022610	biological adhesion	9	0	9
	GO:0008150	Biological Process	GO:0048511	rhythmic process	6	1	7
	GO:0008150	Biological Process	GO:0001906	cell killing	3	0	3
	GO:0008150	Biological Process	GO:0098754	detoxification	1	0	1
	GO:0003674	Molecular Function	GO:0003824	catalytic activity	1083	263	1346
	GO:0003674	Molecular Function	GO:0005488	binding	739	197	936
	GO:0003674	Molecular Function	GO:0005215	transporter activity	105	25	130
	GO:0003674	Molecular Function	GO:0001071	nucleic acid binding transcription factor activity	35	5	40
	GO:0003674	Molecular Function	GO:0005198	structural molecule activity	20	9	29
	GO:0003674	Molecular Function	GO:0016209	antioxidant activity	13	2	15
	GO:0003674	Molecular Function	GO:0009055	electron carrier activity	8	5	13
	GO:0003674	Molecular Function	GO:0098772	molecular function regulator	6	4	10
	GO:0003674	Molecular Function	GO:0060089	molecular transducer activity	6	0	6
	GO:0003674	Molecular Function	GO:0004871	signal transducer activity	6	0	6
	GO:0003674	Molecular Function	GO:0000988	transcription factor activity, protein binding	2	0	2
	GO:0005575	Cellular Component	GO:0044464	cell part	618	139	757
	GO:0005575	Cellular Component	GO:0005623	cell	618	139	757
	GO:0005575	Cellular Component	GO:0043226	organelle	440	108	548
	GO:0005575	Cellular Component	GO:0016020	membrane	395	77	472
	GO:0005575	Cellular Component	GO:0044425	membrane part	309	50	359
	GO:0005575	Cellular Component	GO:0044422	organelle part	271	38	309
	GO:0005575	Cellular Component	GO:0032991	macromolecular complex	169	41	210
	GO:0005575	Cellular Component	GO:0005576	extracellular region	82	1	83
	GO:0005575	Cellular Component	GO:0030054	cell junction	34	6	40
	GO:0005575	Cellular Component	GO:0031974	membrane-enclosed lumen	6	1	7
	GO:0005575	Cellular Component	GO:0019012	virion	5	0	5
	GO:0005575	Cellular Component	GO:0044423	virion part	5	0	5
	GO:0005575	Cellular Component	GO:0031012	extracellular matrix	3	0	3
	GO:0005575	Cellular Component	GO:0044421	extracellular region part	2	0	2
	GO:0005575	Cellular Component	GO:0099512	supramolecular fiber	1	0	1
