# Supplementary material for: Dynamic Transcriptomic and Metabolomic Analyses of Madhuca pasquieri (Dubard) H. J. Lam During the Post-germination Stages
Source: Front Plant Sci. 2021 Sep 30;12:731203. doi: 10.3389/fpls.2021.731203 (PMC8516028; doi:10.3389/fpls.2021.731203)
Supplement: Supplementary file 1 [file Data_Sheet_1.ZIP › Supplementary files/Table S5.xlsx]

## Sheet: Sheet1
Supplementary Table 4 | Enriched pathway categories and mobilization trends in each module.
Module	Pathway	Candidate genes with pathway annotation	Number in module	All genes with pathway annotation	Background	Pvalue	Qvalue	Pathway ID
Black	Starch and sucrose metabolism	37	433	309	8790	4.05988e-07	4.83126e-05	ko00500
	Biosynthesis of secondary metabolites	144	433	2189	8790	3.87284e-05	0.00230434	ko01110
	Amino sugar and nucleotide sugar metabolism	30	433	306	8790	0.00023315	0.00924827	ko00520
	Steroid biosynthesis	8	433	45	8790	0.00140221	0.0417157	ko00100
	Metabolic pathways	215	433	3795	8790	0.00314869	0.0665883	ko01100
	Glycosphingolipid biosynthesis - ganglio series	3	433	7	8790	0.00358085	0.0665883	ko00604
	Glycosphingolipid biosynthesis - globo and isoglobo series	4	433	14	8790	0.00391696	0.0665883	ko00603
	Propanoate metabolism	9	433	70	8790	0.00707172	0.0822141	ko00640
	Carotenoid biosynthesis	6	433	36	8790	0.00763685	0.0822141	ko00906
	Synthesis and degradation of ketone bodies	5	433	26	8790	0.00789912	0.0822141	ko00072
	Cutin, suberine and wax biosynthesis	3	433	9	8790	0.00798159	0.0822141	ko00073
	Valine, leucine and isoleucine degradation	12	433	111	8790	0.00829049	0.0822141	ko00280
	Isoflavonoid biosynthesis	3	433	11	8790	0.0145665	0.13334	ko00943
	Glycosaminoglycan degradation	3	433	12	8790	0.0187236	0.153158	ko00531
	Pantothenate and CoA biosynthesis	7	433	56	8790	0.0193056	0.153158	ko00770
	Lysine degradation	7	433	59	8790	0.0250605	0.186387	ko00310
	Galactose metabolism	10	433	101	8790	0.0266403	0.186482	ko00052
	Terpenoid backbone biosynthesis	11	433	120	8790	0.0340887	0.225364	ko00900
Cyan	Phenylpropanoid biosynthesis	13	84	183	8790	1.55266e-08	1.04028e-06	ko00940
	Cyanoamino acid metabolism	7	84	73	8790	5.53426e-06	0.000185398	ko00460
	Biosynthesis of secondary metabolites	37	84	2189	8790	9.35754e-05	0.00208985	ko01110
	Starch and sucrose metabolism	11	84	309	8790	0.000159344	0.00233526	ko00500
	Metabolic pathways	53	84	3795	8790	0.000174273	0.00233526	ko01100
	Limonene and pinene degradation	3	84	23	8790	0.00129876	0.0145028	ko00903
	Butanoate metabolism	4	84	60	8790	0.00251986	0.0241187	ko00650
	Ascorbate and aldarate metabolism	5	84	110	8790	0.0039484	0.0302909	ko00053
	Taurine and hypotaurine metabolism	3	84	34	8790	0.00406892	0.0302909	ko00430
	Carotenoid biosynthesis	3	84	36	8790	0.00478888	0.0320855	ko00906
	Histidine metabolism	3	84	43	8790	0.00789027	0.0461238	ko00340
	beta-Alanine metabolism	4	84	85	8790	0.00874061	0.0461238	ko00410
	Steroid biosynthesis	3	84	45	8790	0.0089494	0.0461238	ko00100
	Lysine degradation	3	84	59	8790	0.0186399	0.0892055	ko00310
	Valine, leucine and isoleucine degradation	4	84	111	8790	0.0214699	0.0958988	ko00280
	Amino sugar and nucleotide sugar metabolism	7	84	306	8790	0.0266718	0.111688	ko00520
	Fructose and mannose metabolism	4	84	133	8790	0.0382032	0.150566	ko00051
	Plant hormone signal transduction	7	84	349	8790	0.0488205	0.181721	ko04075
Darkred	Photosynthesis	9	49	308	8790	4.22815e-05	0.00186039	ko00195
	Sphingolipid metabolism	3	49	51	8790	0.00280954	0.0618099	ko00600
	Photosynthesis - antenna proteins	3	49	81	8790	0.0102431	0.149312	ko00196
	Other glycan degradation	2	49	32	8790	0.0135738	0.149312	ko00511
	Flavone and flavonol biosynthesis	1	49	5	8790	0.0275698	0.242614	ko00944
	Cutin, suberine and wax biosynthesis	1	49	9	8790	0.0490882	0.35998	ko00073
	Monoterpenoid biosynthesis	1	49	17	8790	0.090735	0.512855	ko00902
	Protein export	2	49	93	8790	0.0946199	0.512855	ko03060
	Metabolic pathways	26	49	3795	8790	0.104902	0.512855	ko01100
	Terpenoid backbone biosynthesis	2	49	120	8790	0.143961	0.633428	ko00900
	Sesquiterpenoid and triterpenoid biosynthesis	1	49	41	8790	0.205243	0.666618	ko00909
	Histidine metabolism	1	49	43	8790	0.214121	0.666618	ko00340
	Glycine, serine and threonine metabolism	2	49	156	8790	0.215832	0.666618	ko00260
	Steroid biosynthesis	1	49	45	8790	0.222902	0.666618	ko00100
	Ubiquinone and other terpenoid-quinone biosynthesis	1	49	46	8790	0.227256	0.666618	ko00130
	Phenylpropanoid biosynthesis	2	49	183	8790	0.271712	0.70877	ko00940
	Plant-pathogen interaction	3	49	336	8790	0.288169	0.70877	ko04626
	Plant hormone signal transduction	3	49	349	8790	0.308164	0.70877	ko04075
Greenyellow	Oxidative phosphorylation	26	152	416	8790	9.05169e-09	5.52153e-07	ko00190
	Zeatin biosynthesis	5	152	40	8790	0.000584612	0.0178307	ko00908
	Glutathione metabolism	9	152	218	8790	0.0132503	0.224925	ko00480
	Diterpenoid biosynthesis	2	152	11	8790	0.0147492	0.224925	ko00904
	Glycerophospholipid metabolism	5	152	98	8790	0.0272189	0.280907	ko00564
	Plant-pathogen interaction	11	152	336	8790	0.0311056	0.280907	ko04626
	Phenylpropanoid biosynthesis	7	152	183	8790	0.0393218	0.280907	ko00940
	ABC transporters	2	152	19	8790	0.041911	0.280907	ko02010
	Steroid biosynthesis	3	152	45	8790	0.0424126	0.280907	ko00100
	Anthocyanin biosynthesis	2	152	20	8790	0.0460503	0.280907	ko00942
	Ribosome biogenesis in eukaryotes	4	152	101	8790	0.0974361	0.540328	ko03008
	Fatty acid elongation	2	152	38	8790	0.139738	0.687467	ko00062
	Sesquiterpenoid and triterpenoid biosynthesis	2	152	41	8790	0.157779	0.687467	ko00909
	Nucleotide excision repair	2	152	41	8790	0.157779	0.687467	ko03420
	Citrate cycle (TCA cycle)	6	152	216	8790	0.17103	0.695521	ko00020
	Ubiquinone and other terpenoid-quinone biosynthesis	2	152	46	8790	0.188707	0.719444	ko00130
	Vitamin B6 metabolism	1	152	16	8790	0.243716	0.874511	ko00750
	Circadian rhythm - plant	2	152	61	8790	0.284619	0.964541	ko04712
Grey60	Flavonoid biosynthesis	19	67	57	8790	1.81409e-27	1.05217e-25	ko00941
	Biosynthesis of secondary metabolites	42	67	2189	8790	5.81783e-11	1.68717e-09	ko01110
	Phenylalanine metabolism	6	67	82	8790	3.47288e-05	0.000671423	ko00360
	Metabolic pathways	44	67	3795	8790	0.000162161	0.00235134	ko01100
	Stilbenoid, diarylheptanoid and gingerol biosynthesis	3	67	25	8790	0.000863495	0.0100165	ko00945
	Phenylpropanoid biosynthesis	6	67	183	8790	0.00261354	0.0252643	ko00940
	Degradation of aromatic compounds	2	67	13	8790	0.00422896	0.03504	ko01220
	Ubiquinone and other terpenoid-quinone biosynthesis	3	67	46	8790	0.00508515	0.0368674	ko00130
	Carbon fixation in photosynthetic organisms	7	67	315	8790	0.00978792	0.0630777	ko00710
	Fructose and mannose metabolism	4	67	133	8790	0.0184312	0.106901	ko00051
	Glycine, serine and threonine metabolism	4	67	156	8790	0.0308695	0.162766	ko00260
	Flavone and flavonol biosynthesis	1	67	5	8790	0.0375433	0.169252	ko00944
	Sesquiterpenoid and triterpenoid biosynthesis	2	67	41	8790	0.0387836	0.169252	ko00909
	Biosynthesis of antibiotics	15	67	1229	8790	0.0408539	0.169252	ko01130
	Steroid biosynthesis	2	67	45	8790	0.0459277	0.177587	ko00100
	Pentose phosphate pathway	3	67	149	8790	0.10464	0.37211	ko00030
	Inositol phosphate metabolism	2	67	74	8790	0.109067	0.37211	ko00562
	Phenylalanine, tyrosine and tryptophan biosynthesis	2	67	84	8790	0.134263	0.395471	ko00400
Lightcyan	Diterpenoid biosynthesis	2	38	11	8790	0.000976656	0.034183	ko00904
	Phenylalanine, tyrosine and tryptophan biosynthesis	2	38	84	8790	0.0508209	0.476285	ko00400
	Plant hormone signal transduction	4	38	349	8790	0.0624874	0.476285	ko04075
	Spliceosome	5	38	509	8790	0.0662838	0.476285	ko03040
	mRNA surveillance pathway	3	38	219	8790	0.0680407	0.476285	ko03015
	Anthocyanin biosynthesis	1	38	20	8790	0.0830876	0.484677	ko00942
	Fatty acid elongation	1	38	38	8790	0.152091	0.665578	ko00062
	Isoquinoline alkaloid biosynthesis	1	38	41	8790	0.163089	0.665578	ko00950
	Steroid biosynthesis	1	38	45	8790	0.177537	0.665578	ko00100
	Proteasome	2	38	185	8790	0.190165	0.665578	ko03050
	Endocytosis	3	38	381	8790	0.226536	0.715445	ko04144
	N-Glycan biosynthesis	1	38	68	8790	0.256018	0.715445	ko00510
	Cysteine and methionine metabolism	2	38	260	8790	0.310486	0.715445	ko00270
	Porphyrin and chlorophyll metabolism	1	38	93	8790	0.333055	0.715445	ko00860
	Protein export	1	38	93	8790	0.333055	0.715445	ko03060
	Biosynthesis of amino acids	4	38	679	8790	0.337505	0.715445	ko01230
	Tyrosine metabolism	1	38	98	8790	0.347502	0.715445	ko00350
	Arginine and proline metabolism	1	38	116	8790	0.397031	0.772005	ko00330
Lightgreen	Carotenoid biosynthesis	4	84	36	8790	0.00036215	0.0278856	ko00906
	One carbon pool by folate	4	84	47	8790	0.00101253	0.0389825	ko00670
	Metabolic pathways	50	84	3795	8790	0.00178688	0.0458632	ko01100
	Biosynthesis of secondary metabolites	33	84	2189	8790	0.00243732	0.0469184	ko01110
	Biosynthesis of antibiotics	21	84	1229	8790	0.00489586	0.0657259	ko01130
	Cyanoamino acid metabolism	4	84	73	8790	0.0051215	0.0657259	ko00460
	Glyoxylate and dicarboxylate metabolism	9	84	358	8790	0.00693833	0.0763217	ko00630
	Glycine, serine and threonine metabolism	5	84	156	8790	0.0165789	0.159572	ko00260
	Tryptophan metabolism	4	84	107	8790	0.0190349	0.162854	ko00380
	Biosynthesis of amino acids	12	84	679	8790	0.0271529	0.195547	ko01230
	Starch and sucrose metabolism	7	84	309	8790	0.0279352	0.195547	ko00500
	Microbial metabolism in diverse environments	16	84	1081	8790	0.0482528	0.288434	ko01120
	Carbon metabolism	14	84	910	8790	0.0486967	0.288434	ko01200
	Glutathione metabolism	5	84	218	8790	0.0572329	0.307382	ko00480
	Histidine metabolism	2	84	43	8790	0.0633282	0.307382	ko00340
	Glycerolipid metabolism	3	84	96	8790	0.0638715	0.307382	ko00561
	Galactose metabolism	3	84	101	8790	0.0720568	0.326375	ko00052
	Linoleic acid metabolism	2	84	55	8790	0.0968761	0.414415	ko00591
Lightyellow	RNA polymerase	4	36	89	8790	0.000451651	0.0171628	ko03020
	Tropane, piperidine and pyridine alkaloid biosynthesis	3	36	49	8790	0.00102139	0.0194065	ko00960
	Pyrimidine metabolism	4	36	159	8790	0.00386944	0.0490129	ko00240
	Purine metabolism	4	36	249	8790	0.0181845	0.172753	ko00230
	Metabolic pathways	22	36	3795	8790	0.0227708	0.173058	ko01100
	Amino sugar and nucleotide sugar metabolism	4	36	306	8790	0.0353508	0.198883	ko00520
	Inositol phosphate metabolism	2	36	74	8790	0.0366364	0.198883	ko00562
	Biosynthesis of secondary metabolites	14	36	2189	8790	0.0444521	0.211147	ko01110
	Porphyrin and chlorophyll metabolism	2	36	93	8790	0.0553031	0.233502	ko00860
	Pentose and glucuronate interconversions	2	36	106	8790	0.0696224	0.264565	ko00040
	Other glycan degradation	1	36	32	8790	0.123273	0.373491	ko00511
	Alanine, aspartate and glutamate metabolism	2	36	149	8790	0.123884	0.373491	ko00250
	Ether lipid metabolism	1	36	35	8790	0.134041	0.373491	ko00565
	Carotenoid biosynthesis	1	36	36	8790	0.137602	0.373491	ko00906
	Lysine degradation	1	36	59	8790	0.21568	0.54639	ko00310
	Autophagy - animal	1	36	71	8790	0.253643	0.548453	ko04140
	Sulfur metabolism	1	36	73	8790	0.259794	0.548453	ko00920
	Biosynthesis of unsaturated fatty acids	1	36	73	8790	0.259794	0.548453	ko01040
Magenta	Glycolysis / Gluconeogenesis	16	118	397	8790	7.49608e-05	0.00355687	ko00010
	Glutathione metabolism	11	118	218	8790	0.000158379	0.00355687	ko00480
	Nicotinate and nicotinamide metabolism	4	118	22	8790	0.000187263	0.00355687	ko00760
	Biosynthesis of secondary metabolites	47	118	2189	8790	0.000229476	0.00355687	ko01110
	Phenylpropanoid biosynthesis	9	118	183	8790	0.000768163	0.00952522	ko00940
	alpha-Linolenic acid metabolism	7	118	142	8790	0.00293889	0.0303685	ko00592
	Isoflavonoid biosynthesis	2	118	11	8790	0.00908024	0.080425	ko00943
	Ubiquinone and other terpenoid-quinone biosynthesis	3	118	46	8790	0.0235548	0.182549	ko00130
	Anthocyanin biosynthesis	2	118	20	8790	0.0290008	0.199783	ko00942
	Selenocompound metabolism	3	118	63	8790	0.0523822	0.324769	ko00450
	Ribosome	14	118	672	8790	0.0656249	0.369886	ko03010
	Cyanoamino acid metabolism	3	118	73	8790	0.0746334	0.380684	ko00460
	Ether lipid metabolism	2	118	35	8790	0.0798208	0.380684	ko00565
	Fatty acid degradation	4	118	141	8790	0.121245	0.487445	ko00071
	Carbon fixation in photosynthetic organisms	7	118	315	8790	0.13065	0.487445	ko00710
	Microbial metabolism in diverse environments	19	118	1081	8790	0.131528	0.487445	ko01120
	Diterpenoid biosynthesis	1	118	11	8790	0.138218	0.487445	ko00904
	Tyrosine metabolism	3	118	98	8790	0.144495	0.487445	ko00350
Pink	Phosphatidylinositol signaling system	5	91	85	8790	0.00182065	0.071611	ko04070
	Proteasome	7	91	185	8790	0.00298379	0.071611	ko03050
	Brassinosteroid biosynthesis	3	91	47	8790	0.0125324	0.200518	ko00905
	Protein processing in endoplasmic reticulum	13	91	715	8790	0.0319402	0.345491	ko04141
	Inositol phosphate metabolism	3	91	74	8790	0.0410859	0.345491	ko00562
	Endocytosis	8	91	381	8790	0.0431864	0.345491	ko04144
	Sulfur relay system	1	91	7	8790	0.0702797	0.425915	ko04122
	mRNA surveillance pathway	5	91	219	8790	0.0764349	0.425915	ko03015
	Spliceosome	9	91	509	8790	0.079859	0.425915	ko03040
	Amino sugar and nucleotide sugar metabolism	6	91	306	8790	0.0970543	0.465861	ko00520
	Ubiquitin mediated proteolysis	5	91	250	8790	0.116972	0.510425	ko04120
	Circadian rhythm - plant	2	91	61	8790	0.131287	0.525146	ko04712
	Propanoate metabolism	2	91	70	8790	0.163516	0.573197	ko00640
	Autophagy - animal	2	91	71	8790	0.167183	0.573197	ko04140
	Pentose phosphate pathway	3	91	149	8790	0.200265	0.640846	ko00030
	Thiamine metabolism	1	91	30	8790	0.268544	0.805631	ko00730
	Taurine and hypotaurine metabolism	1	91	34	8790	0.298472	0.842745	ko00430
	Fatty acid elongation	1	91	38	8790	0.327189	0.872505	ko00062
Purple	Photosynthesis	58	438	308	8790	3.06721e-19	3.22057e-17	ko00195
	Photosynthesis - antenna proteins	28	438	81	8790	5.59692e-17	2.93839e-15	ko00196
	Metabolic pathways	255	438	3795	8790	6.17192e-11	2.16017e-09	ko01100
	Porphyrin and chlorophyll metabolism	22	438	93	8790	5.93487e-10	1.5579e-08	ko00860
	Nitrogen metabolism	19	438	87	8790	3.65154e-08	7.66824e-07	ko00910
	Carbon fixation in photosynthetic organisms	38	438	315	8790	3.10797e-07	5.43895e-06	ko00710
	Glyoxylate and dicarboxylate metabolism	35	438	358	8790	9.42387e-05	0.00141358	ko00630
	Biosynthesis of secondary metabolites	143	438	2189	8790	0.0001117	0.00146606	ko01110
	Glutathione metabolism	24	438	218	8790	0.000209548	0.00244473	ko00480
	Pentose phosphate pathway	18	438	149	8790	0.000420831	0.00441873	ko00030
	Glycine, serine and threonine metabolism	18	438	156	8790	0.000733019	0.006997	ko00260
	Carbon metabolism	65	438	910	8790	0.00161285	0.0141125	ko01200
	Sesquiterpenoid and triterpenoid biosynthesis	7	438	41	8790	0.00374722	0.030266	ko00909
	Linoleic acid metabolism	7	438	55	8790	0.0186447	0.139836	ko00591
	Microbial metabolism in diverse environments	68	438	1081	8790	0.0234044	0.163831	ko01120
	Biosynthesis of antibiotics	74	438	1229	8790	0.0440677	0.289194	ko01130
	Ascorbate and aldarate metabolism	10	438	110	8790	0.0471569	0.289682	ko00053
	Monoterpenoid biosynthesis	3	438	17	8790	0.0496598	0.289682	ko00902
Red	Photosynthesis - antenna proteins	8	136	81	8790	3.32434e-05	0.00239352	ko00196
	Plant hormone signal transduction	16	136	349	8790	9.17665e-05	0.00330359	ko04075
	Fatty acid elongation	5	136	38	8790	0.000274275	0.00658261	ko00062
	Linoleic acid metabolism	5	136	55	8790	0.00154071	0.0277329	ko00591
	Peroxisome	9	136	217	8790	0.00643985	0.0927338	ko04146
	Glyoxylate and dicarboxylate metabolism	12	136	358	8790	0.00938249	0.11259	ko00630
	Fatty acid biosynthesis	4	136	66	8790	0.0188705	0.194096	ko00061
	Valine, leucine and isoleucine biosynthesis	3	136	45	8790	0.0320568	0.271104	ko00290
	Glycine, serine and threonine metabolism	6	136	156	8790	0.033888	0.271104	ko00260
	Fatty acid degradation	5	136	141	8790	0.0674409	0.452121	ko00071
	alpha-Linolenic acid metabolism	5	136	142	8790	0.069074	0.452121	ko00592
	Metabolic pathways	67	136	3795	8790	0.0876351	0.47941	ko01100
	Biosynthesis of secondary metabolites	41	136	2189	8790	0.0943191	0.47941	ko01110
	Photosynthesis	8	136	308	8790	0.104612	0.47941	ko00195
	Starch and sucrose metabolism	8	136	309	8790	0.106061	0.47941	ko00500
	Carotenoid biosynthesis	2	136	36	8790	0.106536	0.47941	ko00906
	Fatty acid metabolism	5	136	166	8790	0.114663	0.48563	ko01212
	Cutin, suberine and wax biosynthesis	1	136	9	8790	0.130991	0.523965	ko00073
Salmon	Glyoxylate and dicarboxylate metabolism	19	61	358	8790	1.49832e-12	7.64142e-11	ko00630
	Carbon metabolism	24	61	910	8790	2.3908e-09	6.09653e-08	ko01200
	Microbial metabolism in diverse environments	25	61	1081	8790	1.45387e-08	2.47159e-07	ko01120
	Biosynthesis of secondary metabolites	35	61	2189	8790	6.10968e-08	7.78984e-07	ko01110
	Pyruvate metabolism	11	61	297	8790	5.04404e-06	5.14492e-05	ko00620
	Cyanoamino acid metabolism	5	61	73	8790	0.000142524	0.00121145	ko00460
	Carbon fixation in photosynthetic organisms	9	61	315	8790	0.000291612	0.0021246	ko00710
	Metabolic pathways	39	61	3795	8790	0.00084073	0.00535966	ko01100
	beta-Alanine metabolism	4	61	85	8790	0.00279509	0.0158388	ko00410
	Citrate cycle (TCA cycle)	6	61	216	8790	0.00369883	0.0188641	ko00020
	Tryptophan metabolism	4	61	107	8790	0.00636254	0.029499	ko00380
	Biosynthesis of antibiotics	16	61	1229	8790	0.00814216	0.0330714	ko01130
	Arginine and proline metabolism	4	61	116	8790	0.00842997	0.0330714	ko00330
	Glycolysis / Gluconeogenesis	7	61	397	8790	0.0194003	0.0648908	ko00010
	Starch and sucrose metabolism	6	61	309	8790	0.0197208	0.0648908	ko00500
	Arginine biosynthesis	3	61	84	8790	0.0203579	0.0648908	ko00220
	2-Oxocarboxylic acid metabolism	4	61	157	8790	0.0232645	0.0697935	ko01210
	Histidine metabolism	2	61	43	8790	0.0356569	0.0994576	ko00340
Tan	Starch and sucrose metabolism	9	71	309	8790	0.000798213	0.0253997	ko00500
	Ribosome	14	71	672	8790	0.000819347	0.0253997	ko03010
	Valine, leucine and isoleucine degradation	4	71	111	8790	0.0122384	0.252928	ko00280
	Glucosinolate biosynthesis	1	71	3	8790	0.0240396	0.372224	ko00966
	Biosynthesis of secondary metabolites	25	71	2189	8790	0.0334457	0.372224	ko01110
	2-Oxocarboxylic acid metabolism	4	71	157	8790	0.0378292	0.372224	ko01210
	Caffeine metabolism	1	71	6	8790	0.0475092	0.372224	ko00232
	Valine, leucine and isoleucine biosynthesis	2	71	45	8790	0.050964	0.372224	ko00290
	Pentose and glucuronate interconversions	3	71	106	8790	0.0540325	0.372224	ko00040
	Folate biosynthesis	1	71	9	8790	0.0704222	0.388534	ko00790
	Pyruvate metabolism	5	71	297	8790	0.0914465	0.388534	ko00620
	RNA transport	6	71	387	8790	0.09167	0.388534	ko03013
	Citrate cycle (TCA cycle)	4	71	216	8790	0.0967596	0.388534	ko00020
	C5-Branched dibasic acid metabolism	1	71	13	8790	0.100129	0.388534	ko00660
	Amino sugar and nucleotide sugar metabolism	5	71	306	8790	0.100659	0.388534	ko00520
	Fatty acid degradation	3	71	141	8790	0.105346	0.388534	ko00071
	alpha-Linolenic acid metabolism	3	71	142	8790	0.107025	0.388534	ko00592
	Biosynthesis of unsaturated fatty acids	2	71	73	8790	0.117381	0.388534	ko01040
