# Supplementary material for: Dynamic Transcriptomic and Metabolomic Analyses of Madhuca pasquieri (Dubard) H. J. Lam During the Post-germination Stages
Source: Front Plant Sci. 2021 Sep 30;12:731203. doi: 10.3389/fpls.2021.731203 (PMC8516028; doi:10.3389/fpls.2021.731203)
Supplement: Supplementary file 1 [file Data_Sheet_1.ZIP › Supplementary files/Table S6.xlsx]

## Sheet: Sheet1
Supplementary Table 5 | Statistic of the top 10 hub genes in grey60 module.
Name	Module	Symbol	Description	KEGG_A_class	KEGG_B_class	Pathway	K_ID	GO Component	GO Function	GO Process	TF_family
Isoform0007402	grey60	PSBS	PREDICTED: photosystem II 22 kDa protein, chloroplastic [Vitis vinifera]	Metabolism	Global and Overview;Energy metabolism	ko01100//Metabolic pathways;ko00195//Photosynthesis	K03542	GO:0009503//thylakoid light-harvesting complex;GO:0009521//photosystem;GO:0031224//intrinsic component of membrane	GO:0019840//isoprenoid binding;GO:0046906//tetrapyrrole binding	GO:0000097//sulfur amino acid biosynthetic process;GO:0005982//starch metabolic process;GO:0009668//plastid membrane organization;GO:0009886//post-embryonic morphogenesis;GO:0009893//positive regulation of metabolic process;GO:0016072//rRNA metabolic process;GO:0043623//cellular protein complex assembly;GO:1990066//energy quenching	-
Isoform0025078	grey60	AVP1	Pyrophosphate-energized vacuolar membrane proton pump [Morus notabilis]	Metabolism	Energy metabolism	ko00190//Oxidative phosphorylation	K01507	-	GO:0003824//catalytic activity;GO:0015405//P-P-bond-hydrolysis-driven transmembrane transporter activity	GO:0006818//hydrogen transport;GO:0044763//single-organism cellular process	-
Isoform0001212	grey60	RPN10	26S proteasome non-ATPase regulatory subunit 4 [Glycine soja]	Genetic Information Processing	Folding, sorting and degradation	ko03050//Proteasome	K03029	-	-	-	-
Isoform0005812	grey60	DFR	dihydroflavonol reductase, partial [Rhododendron simsii]	Metabolism	Biosynthesis of other secondary metabolites;Global and Overview	ko01100//Metabolic pathways;ko01110//Biosynthesis of secondary metabolites;ko00941//Flavonoid biosynthesis	K13082	-	-	-	-
Isoform0003985	grey60	DFR	dihydroflavonol reductase, partial [Rhododendron simsii]	Metabolism	Biosynthesis of other secondary metabolites;Global and Overview	ko01100//Metabolic pathways;ko01110//Biosynthesis of secondary metabolites;ko00941//Flavonoid biosynthesis	K13082	-	-	-	-
Isoform0015577	grey60	CYTB5-D	cytochrome b5 [Camellia sinensis var. sinensis] [Camellia sinensis]	-	-	-	-	-	GO:0043169//cation binding	-	-
Isoform0006467	grey60	BAN	anthocyanidin reductase [Camellia sinensis]	Metabolism	Global and Overview;Biosynthesis of other secondary metabolites	ko01110//Biosynthesis of secondary metabolites;ko00941//Flavonoid biosynthesis	K08695	-	GO:0016628//oxidoreductase activity, acting on the CH-CH group of donors, NAD or NADP as acceptor;GO:0048037//cofactor binding	GO:0009812//flavonoid metabolic process;GO:0009890//negative regulation of biosynthetic process;GO:0044710//single-organism metabolic process	-
Isoform0005420	grey60	--	Abhydrolase_6 domain-containing protein [Cephalotus follicularis]	-	-	-	-	-	GO:0003824//catalytic activity	-	-
Isoform0016233	grey60	PGR5	PREDICTED: protein PROTON GRADIENT REGULATION 5, chloroplastic [Fragaria vesca subsp. vesca] [Fragaria vesca]	-	-	-	-	GO:0031976//plastid thylakoid;GO:0044434//chloroplast part	-	GO:0006950//response to stress;GO:0009639//response to red or far red light;GO:0009642//response to light intensity;GO:0009767//photosynthetic electron transport chain;GO:0034285//response to disaccharide;GO:0043269//regulation of ion transport	-
Isoform0020166	grey60	4CL3	AMP-binding domain-containing protein/DUF4009 domain-containing protein, partial [Cephalotus follicularis]	Metabolism	Amino acid metabolism;Global and Overview;Biosynthesis of other secondary metabolites;Metabolism of cofactors and vitamins	ko01100//Metabolic pathways;ko01110//Biosynthesis of secondary metabolites;ko00940//Phenylpropanoid biosynthesis;ko00360//Phenylalanine metabolism;ko00130//Ubiquinone and other terpenoid-quinone biosynthesis	K01904	-	GO:0016405//CoA-ligase activity;GO:0016703//oxidoreductase activity, acting on single donors with incorporation of molecular oxygen, incorporation of one atom of oxygen (internal monooxygenases or internal mixed function oxidases);GO:0032550//purine ribonucleoside binding	GO:0006725//cellular aromatic compound metabolic process;GO:0009411//response to UV;GO:0009813//flavonoid biosynthetic process;GO:0010208//pollen wall assembly;GO:0034285//response to disaccharide;GO:0044710//single-organism metabolic process	-
